# Supplementary material for: Regain flood adaptation in rice through a 14-3-3 protein OsGF14h
Source: Nat Commun. 2022 Sep 29;13:5664. doi: 10.1038/s41467-022-33320-x (PMC9522936; doi:10.1038/s41467-022-33320-x)
Supplement: Supplementary file 4 — Supplementary Data 1 [file 41467_2022_33320_MOESM4_ESM.xlsx]

## Sheet: Supplementary Data 1
Supplementary Data 1. Phenotype of anaerobic germination of recombinant inbred lines and parents
Line Name	Anaerobic germination level
WR04-6	1
Qishanzhan	0
w1	0
w4	0
w5	0
w7	0.5
w8	1
w9	1
w10	0
w11	0
w12	0.5
w16	0
w17	0
w19	1
w21	1
w22	1
w23	0
w24	0
w26	0.5
w27	0.5
w28	1
w29	1
w30	0.5
w32	1
w33	0.5
w34	0.5
w36	0
w37	0.5
w38	1
w43	0
w45	0.5
w46	1
w47	0
w48	0.5
w49	0
w50	0.5
w52	0.5
w53	1
w54	1
w55	1
w56	0
w57	0.5
w58	0.5
w59	0
w60	0.5
w61	0
w62	0.5
w63	0.5
w64	1
w65	1
w66	1
w69	1
w70	0.5
w71	0
w73	0.5
w74	1
w76	1
w77	0
w78	0.5
w81	1
w83	0
w85	0.5
w86	0
w87	0
w89	0
w90	1
w91	0
w92	1
w93	1
w94	0
w95	1
w97	1
w98	0
w99	1
w101	0
w102	0
w103	0
w104	1
w106	0
w108	1
w109	0
w111	1
w622	0
w623	0
w624	1
w628	0
w629	0
w630	0
w632	0.5
w633	0.5
w634	0
w637	0.5
w638	0
w641	0
w642	0
w643	0
w645	0
w646	0
w647	0
w648	0
w649	0
w650	0
w652	0.5
w653	0
w654	0
w655	0
w657	0
w658	0
w659	0.5
w660	0
w661	0.5
w662	0
w663	0
w664	0
w665	1
w667	0
w669	0
w670	0
w672	0
w673	0.5
w676	1
w677	0
w678	0.5
w680	0
w681	0
w683	0
w684	1
w685	0.5
w687	0.5
w688	1
w690	1
w691	1
w693	0
w695	0
w698	0
w700	0
w701	1
w702	1
w703	1
w705	0
w706	0
w707	1
w708	0
w709	0
w710	0
w711	0
w713	0
w714	1
w715	1
w717	0
w718	0
w719	0.5
w720	0.5
w725	0
w726	0
w727	1
w729	1
w730	1
w738	0
w739	1
w740	1
w741	0
w742	0
w743	1
w744	0
w745	1
w746	0
w747	0.5
w749	0
w752	0
