# Supplementary material for: Regain flood adaptation in rice through a 14-3-3 protein OsGF14h
Source: Nat Commun. 2022 Sep 29;13:5664. doi: 10.1038/s41467-022-33320-x (PMC9522936; doi:10.1038/s41467-022-33320-x)
Supplement: Supplementary file 5 — Supplementary Data 2 [file 41467_2022_33320_MOESM5_ESM.xlsx]

## Sheet: Supplementary Data 2
Supplementary Data 2. Sample germination rates in GWAS panel after 72 hours of anaerobic treatment.
Sample ID	Sample Name	Ecotypes	Origin	Germination rate%	BLUP-value	Data sources
Line1	Tongxi933	GJ-tmp-cul	China	24.42	-6.09467	Seqencing
Line2	Longdao18	GJ-tmp-cul	China	26.67	-2.56114	Seqencing
Line3	Daohuaxiang2	GJ-tmp-cul	China	53.33	2.08369	Seqencing
Line4	Beigeng2	GJ-tmp-cul	China	5.23	-9.35992	Seqencing
Line5	Beigeng3	GJ-tmp-cul	China	7.31	-4.01642	Seqencing
Line6	SN15256	GJ-tmp-cul	China	21.37	-4.28065	Seqencing
Line7	Jigeng63	GJ-tmp-cul	China	19.69	-6.3852	Seqencing
Line8	Changbai9	GJ-tmp-cul	China	34	-4.37788	Seqencing
Line9	Songgeng9 -1	GJ-tmp-cul	China	51.92	-0.197966	Seqencing
Line10	Jigeng56	GJ-tmp-cul	China	64.38	4.71059	Seqencing
Line11	Ji2843	GJ-tmp-cul	China	39.46	-9.08976	Seqencing
Line12	Jigeng67	GJ-tmp-cul	China	11.96	-5.09433	Seqencing
Line13	Jiyugeng	GJ-tmp-cul	China	50.14	-1.89451	Seqencing
Line14	Chaochanyihao	GJ-tmp-cul	China	8.31	-5.97213	Seqencing
Line15	Yangeng23	GJ-tmp-cul	China	0	-9.09452	Seqencing
Line16	Jigeng62	GJ-tmp-cul	China	20.77	-6.3852	Seqencing
Line17	Jigeng88	GJ-tmp-cul	China	41.54	0.759714	Seqencing
Line18	Hejiang14hao	GJ-tmp-cul	China	27.5	-1.25034	SCLS-pub
Line19	Mudanjiang29	GJ-tmp-cul	China	12.06	-7.00239	SCLS-pub
Line20	Dongnong416	GJ-tmp-cul	China	18.59	-3.3664	SCLS-pub
Line21	Songgeng6	GJ-tmp-cul	China	45.28	2.1388	SCLS-pub
Line22	Longgeng8	GJ-tmp-cul	China	11.38	-2.8699	SCLS-pub
Line23	Longgeng13	GJ-tmp-cul	China	16.71	-3.98027	SCLS-pub
Line24	Kongyu131	GJ-tmp-cul	China	68.54	-4.30786	SCLS-pub
Line25	Kendao12	GJ-tmp-cul	China	13.84	-2.86857	SCLS-pub
Line26	Songgeng9	GJ-tmp-cul	China	33.03	-0.210859	SCLS-pub
Line27	Hejiang15hao	GJ-tmp-cul	China	27	-7.30918	SCLS-pub
Line28	Longgeng31	GJ-tmp-cul	China	26.49	-0.344611	SCLS-pub
Line29	Liaogeng5	GJ-tmp-cul	China	37.37	-5.99087	Seqencing
Line30	Liaogeng10	GJ-tmp-cul	China	36.67	-5.84271	Seqencing
Line31	Tiegeng4	GJ-tmp-cul	China	10.38	-8.67212	Seqencing
Line32	Liaoyan241	GJ-tmp-cul	China	3.15	-1.67633	Seqencing
Line33	Liaogeng294	GJ-tmp-cul	China	26.33	-8.16045	Seqencing
Line34	Liaogeng326	GJ-tmp-cul	China	61.91	-5.44936	Seqencing
Line35	Shennong265	GJ-tmp-cul	China	27	-8.98512	Seqencing
Line36	Liaoxing1	GJ-tmp-cul	China	4.23	-4.56745	Seqencing
Line37	Shendao6	GJ-tmp-cul	China	9.31	-8.45296	Seqencing
Line38	Yanfeng47	GJ-tmp-cul	China	0	-5.65816	Seqencing
Line39	Shuiyuan300	GJ-tmp-cul	China	36.98	0.486457	Seqencing
Line40	Punian7	GJ-tmp-cul	China	14.24	-3.6347	SCLS-pub
Line41	Shengdao301	GJ-tmp-cul	China	18.29	-2.36595	Seqencing
Line42	Hejiang20	GJ-tmp-cul	China	25.02	-6.52499	SCLS-pub
Line43	Nangeng35	GJ-tmp-cul	China	62.21	0.821036	Seqencing
Line44	Liangeng2	GJ-tmp-cul	China	14.44	-8.1011	Seqencing
Line45	Nangeng37	GJ-tmp-cul	China	17.69	-5.11652	Seqencing
Line46	Wuyugeng7	GJ-tmp-cul	China	19.29	-15.7731	Seqencing
Line47	Wuyugeng3hao	GJ-tmp-cul	China	26.72	-10.7719	SCLS-pub
Line48	Wuyugeng5hao	GJ-tmp-cul	China	17.69	-9.94038	SCLS-pub
Line49	Nangeng40	GJ-tmp-cul	China	29.48	-10.7571	SCLS-pub
Line50	Nangeng0212	GJ-tmp-cul	China	0	-10.5787	Seqencing
Line51	Nangeng39	GJ-tmp-cul	China	29.28	-7.5971	SCLS-pub
Line52	Wuyugeng20	GJ-tmp-cul	China	12.76	-10.4531	Seqencing
Line53	Wugeng13	GJ-tmp-cul	China	24.92	-11.2226	Seqencing
Line54	Zhongzuo9936	GJ-tmp-cul	China	14.84	-5.37326	Seqencing
Line55	Huageng3	GJ-tmp-cul	China	18	-6.6842	Seqencing
Line56	Dongnong415	GJ-tmp-cul	China	5.23	-2.31307	SCLS-pub
Line57	Shennong89366	GJ-tmp-cul	China	0	-7.78116	3K-pub
Line58	Fuhe5	GJ-tmp-cul	China	96.54	-2.34341	NC-pub
Line59	Fuhe66	GJ-tmp-cul	China	19.09	-6.17135	NC-pub
Line60	Liming	GJ-tmp-cul	China	74.67	-4.03706	Seqencing
Line61	Fengjin	GJ-tmp-cul	China	49.94	-6.6346	Seqencing
Line62	Qiuguang	GJ-tmp-cul	China	56.07	-2.8699	Seqencing
Line63	Nongken 40	GJ-tmp-cul	China	13.46	-2.46673	Seqencing
Line64	Xifeng	GJ-tmp-cul	China	1.08	-4.93027	Seqencing
Line65	Riqing	GJ-tmp-cul	China	0	-5.37284	Seqencing
Line66	Jingyin127	GJ-tmp-cul	China	0	-5.32933	Seqencing
Line67	Kaijing2	GJ-tmp-cul	China	35.21	-6.49145	Seqencing
Line68	Kaijing3	GJ-tmp-cul	China	24.34	-9.14769	Seqencing
Line69	Ninggen14	GJ-tmp-cul	China	73.97	1.84149	NC-pub
Line70	Ninggen15	GJ-tmp-cul	China	49.34	-3.18723	NC-pub
Line71	Ninggen16	GJ-tmp-cul	China	12.66	-5.01904	NC-pub
Line72	Ninggen18	GJ-tmp-cul	China	53.86	-0.121633	NC-pub
Line73	Ninggen24	GJ-tmp-cul	China	6.75	-6.79348	NC-pub
Line74	Ninggen25	GJ-tmp-cul	China	26.78	-1.71325	NC-pub
Line75	Ninggen26	GJ-tmp-cul	China	30.25	-2.05262	NC-pub
Line76	Ninggen27	GJ-tmp-cul	China	33.33	-2.90942	NC-pub
Line77	Ninggen28	GJ-tmp-cul	China	8.31	-6.7852	NC-pub
Line78	Ninggen29	GJ-tmp-cul	China	58.22	2.22596	NC-pub
Line79	Ninggen31	GJ-tmp-cul	China	45.5	0.239217	NC-pub
Line80	Ninggen32	GJ-tmp-cul	China	12.86	-8.17836	NC-pub
Line81	Ninggen33	GJ-tmp-cul	China	18.69	-4.9803	NC-pub
Line82	Ninggen34	GJ-tmp-cul	China	6.51	-4.8258	NC-pub
Line83	Ninggen35	GJ-tmp-cul	China	16.61	-6.64416	NC-pub
Line84	Ninggen36	GJ-tmp-cul	China	43.61	-3.49252	NC-pub
Line85	Ninggen37	GJ-tmp-cul	China	7.23	-4.08029	NC-pub
Line86	Ninggen41	GJ-tmp-cul	China	12.96	-4.71601	NC-pub
Line87	Ninggen42	GJ-tmp-cul	China	34.5	-2.34625	NC-pub
Line88	Ninggen43	GJ-tmp-cul	China	10.31	-3.05074	NC-pub
Line89	Ninggen45	GJ-tmp-cul	China	9.31	-7.19344	NC-pub
Line90	Ninggen46	GJ-tmp-cul	China	39.46	-4.95908	NC-pub
Line91	Ninggen7	GJ-tmp-cul	China	0	-4.99927	NC-pub
Line92	kitahikari	GJ-tmp-cul	Japan	57.95	0.563186	PNAS-pub
Line93	kinumusume	GJ-tmp-cul	Japan	47.77	-2.79684	PNAS-pub
Line94	Shiokari	GJ-tmp-cul	Japan	8.51	-3.84989	PNAS-pub
Line95	Ikuhikari	GJ-tmp-cul	Japan	0	-7.96639	PNAS-pub
Line96	hoshinoyume	GJ-tmp-cul	Japan	3.08	-8.83725	PNAS-pub
Line97	yukisayaka	GJ-tmp-cul	Japan	6.23	-6.66541	PNAS-pub
Line98	Heibiao	GJ-tmp-land	China	50.92	0.187916	3K-pub
Line99	Sansuijin	GJ-tmp-land	China	0	-9.3102	3K-pub
Line100	Zaoshengbai	GJ-tmp-land	China	52.42	11.0288	3K-pub
Line101	Tieganwu	GJ-tmp-land	China	0	-12.8443	3K-pub
Line102	Guangkexiangnuo	GJ-tmp-land	China	30.67	4.66186	3K-pub
Line103	Gaoyangdiandao dahongmang	GJ-tmp-land	China	31.43	-3.73842	3K-pub
Line104	Dandongludao	GJ-tmp-land	China	68.88	11.4899	3K-pub
Line105	Laoguangtou83	GJ-tmp-land	China	38.38	11.4896	3K-pub
Line106	Muxiqiu	GJ-tmp-land	China	0	-13.1876	3K-pub
Line107	Yizhixiang	GJ-tmp-land	China	0	-13.3035	3K-pub
Line108	Bawangbian1	GJ-tmp-land	China	51.92	4.67628	3K-pub
Line109	Muguanuo	GJ-tmp-land	China	61.31	10.6262	3K-pub
Line110	Yangkenuo	GJ-tmp-land	China	0	-10.4557	3K-pub
Line111	Maguzi	GJ-tmp-land	China	40.64	6.39282	3K-pub
Line112	Laohongdao	GJ-tmp-land	China	41.91	4.15939	3K-pub
Line113	Zimangfeie	GJ-tmp-land	China	35.31	6.75835	3K-pub
Line114	Lengshuinuo	GJ-tmp-land	China	63.33	9.04738	3K-pub
Line115	Yelicanghua	GJ-tmp-land	China	22.85	4.07296	3K-pub
Line116	Baigedao	GJ-tmp-land	China	0	-13.2447	3K-pub
Line117	Taidongludao	GJ-tmp-land	China	24.92	9.34473	3K-pub
Line118	Hongmisandan	GJ-tmp-land	China	0	-4.98389	3K-pub
Line119	Longhuamaohu	GJ-tmp-land	China	4.15	3.30488	3K-pub
Line120	Cunsanli	GJ-tmp-land	China	42.54	4.12221	3K-pub
Line121	Wuzidui	GJ-tmp-land	China	49.84	3.56869	3K-pub
Line122	Cungunuo	GJ-tmp-land	China	42.61	3.59708	3K-pub
Line123	Guantuibaihe1	GJ-tmp-land	China	47.94	2.30867	3K-pub
Line124	Heimangdao	GJ-tmp-land	China	61.81	7.63454	3K-pub
Line125	Haobayong1	GJ-tmp-land	China	0	-3.00717	3K-pub
Line126	Banjiemang2	GJ-tmp-land	China	47.77	15.4	3K-pub
Line127	Xingguo	GJ-tmp-land	China	52.92	4.8667	3K-pub
Line128	Jiuzu	GJ-tmp-land	China	83.07	2.34643	Seqencing
Line129	Shentiandao	GJ-tmp-land	China	8.41	-7.7286	Seqencing
Line130	Aiwumang	GJ-tmp-land	China	83.07	7.39705	Seqencing
Line131	Shisbaimao	GJ-tmp-land	China	6.53	-1.22878	Seqencing
Line132	Dali	GJ-tmp-land	China	66.46	13.3361	Seqencing
Line133	Aoguo5	GJ-tmp-land	China	18.69	-0.939419	Seqencing
Line134	Bimahong	GJ-tmp-land	China	39.46	13.2939	Seqencing
Line135	Mangdao	GJ-tmp-land	China	22.85	-2.6733	Seqencing
Line136	Tieo	GJ-tmp-land	China	49.84	7.11987	Seqencing
Line137	Zigu	GJ-tmp-land	China	16.61	2.1341	Seqencing
Line138	Aitou	GJ-tmp-land	China	22.85	-1.74813	Seqencing
Line139	zhandao	GJ-tmp-land	China	6.23	-4.48094	Seqencing
Line140	Aiyou	GJ-tmp-land	China	0	-4.51688	Seqencing
Line141	02428IL	GJ-tmp-land	China	12.46	-4.68303	3K-pub
Line142	Mansaku	GJ-tmp-land	Japan	51.42	6.25638	NG-pub
Line143	Aikoku_6365	GJ-tmp-land	Japan	35.67	-1.95846	NG-pub
Line144	Shinrikimochi	GJ-tmp-land	Japan	12.46	-5.96617	NG-pub
Line145	Shichimenchomochi	GJ-tmp-land	Japan	15.91	-5.42319	NG-pub
Line146	Moritawase	GJ-tmp-land	Japan	49.74	-0.843213	NG-pub
Line147	Omachi_7529	GJ-tmp-land	Japan	33.23	-4.60815	NG-pub
Line148	Shinriki	GJ-tmp-land	Japan	18.69	-5.9702	NG-pub
Line149	Kabashiko	GJ-tmp-land	Japan	22.35	-4.3708	NG-pub
Line150	Nagoyashiro	GJ-tmp-land	Japan	31.25	-0.56285	NG-pub
Line151	Rikutoriku2go	GJ-tmp-land	Japan	45.69	1.34427	NG-pub
Line152	shinshu	GJ-tmp-land	Japan	49.84	2.33998	NG-pub
Line153	Yamatochikara	GJ-tmp-land	Japan	28.76	-0.991959	PNAS-pub
Line154	Waseaikoku2go	GJ-tmp-land	Japan	33.13	-1.59341	PNAS-pub
Line155	WRs152	GJ-tmp-weedy	China	56.07	12.3181	Seqencing
Line156	WRs153	GJ-tmp-weedy	China	47.37	5.50342	Seqencing
Line157	WRs155	GJ-tmp-weedy	China	70.61	11.1419	Seqencing
Line158	WRs156	GJ-tmp-weedy	China	78.92	7.79176	Seqencing
Line159	WRs158	GJ-tmp-weedy	China	34.41	5.68628	Seqencing
Line160	WRs162	GJ-tmp-weedy	China	36.38	4.6814	Seqencing
Line161	WRs163	GJ-tmp-weedy	China	29.08	5.0567	Seqencing
Line162	WRs165	GJ-tmp-weedy	China	51.62	5.91279	Seqencing
Line163	WRs166	GJ-tmp-weedy	China	60.23	8.92696	Seqencing
Line164	WRs171	GJ-tmp-weedy	China	19.69	4.81907	Seqencing
Line165	WRs175	GJ-tmp-weedy	China	49.77	10.501	Seqencing
Line166	WRs192	GJ-tmp-weedy	China	26.35	8.30995	Seqencing
Line167	WRs194	GJ-tmp-weedy	China	41.54	3.31345	Seqencing
Line168	WRs199	GJ-tmp-weedy	China	22.77	5.05255	Seqencing
Line169	WRs202	GJ-tmp-weedy	China	52.22	-2.50857	Seqencing
Line170	WRs204	GJ-tmp-weedy	China	19.77	7.38335	Seqencing
Line171	WRs207	GJ-tmp-weedy	China	24.95	1.90076	Seqencing
Line172	WRs210	GJ-tmp-weedy	China	14.46	8.58951	Seqencing
Line173	WRs213	GJ-tmp-weedy	China	23.85	7.11523	Seqencing
Line174	WRs219	GJ-tmp-weedy	China	30.83	12.0142	Seqencing
Line175	WRs220	GJ-tmp-weedy	China	6.23	1.72721	Seqencing
Line176	WRs222	GJ-tmp-weedy	China	0	1.01662	Seqencing
Line177	WRs223	GJ-tmp-weedy	China	55.17	6.08191	Seqencing
Line178	WRs239	GJ-tmp-weedy	China	18.69	7.09936	Seqencing
Line179	WRs241	GJ-tmp-weedy	China	43.51	10.2242	Seqencing
Line180	WRs251	GJ-tmp-weedy	China	39.46	10.0993	Seqencing
Line181	WRs260	GJ-tmp-weedy	China	47.87	10.2236	Seqencing
Line182	WRs269	GJ-tmp-weedy	China	51.22	5.82081	Seqencing
Line183	WRs274	GJ-tmp-weedy	China	1.76	-6.53257	Seqencing
Line184	WRs275	GJ-tmp-weedy	China	31.45	5.20635	Seqencing
Line185	WRs276	GJ-tmp-weedy	China	41.44	10.223	Seqencing
Line186	WRs279	GJ-tmp-weedy	China	47.77	6.69991	Seqencing
Line187	WRs282	GJ-tmp-weedy	China	91.38	15.5101	Seqencing
Line188	WRs306	GJ-tmp-weedy	China	66.46	4.93648	Seqencing
Line189	WRs383	GJ-tmp-weedy	China	68.54	9.90652	Seqencing
Line190	WR04-6	GJ-tmp-weedy	China	83.4	11.3226	Seqencing
Notes:
Sequencing indicates the rice samples were sequenced by the present study
3K-pub indicates the source of sample's fastq data were download from the public database of 3,010 rice accessions (Wang et al., Nature, 2018, doi:10.1038/s41586-018-0063-9).
NG-pub indicates the source of sample's fastq data of NGS were download from the public database of Japanese japonica rice (Yano et al., Nature genetics, 2016, doi:10.1038/ng.3596)
NC-pub indicates the source of sample's fastq data of NGS were download from the public database of Chinese Japonica rice (Qiu et al., Nature communications, 2017, doi:10.1038/ncomms15323)
PNAS-pub indicates the source of sample's fastq data of NGS were download from the public database of Japonica rice (Yano et al., PNAS, 2019, doi:10.1073/pnas.1904964116)
SCLS-pub indicates the source of sample's fastq data of NGS were download from the public database of Japonica rice (Li et al., Science China. Life sciences, 2020, doi:10.1007/s11427-019-1682-6 (2020)
