# Supplementary material for: Regain flood adaptation in rice through a 14-3-3 protein OsGF14h
Source: Nat Commun. 2022 Sep 29;13:5664. doi: 10.1038/s41467-022-33320-x (PMC9522936; doi:10.1038/s41467-022-33320-x)
Supplement: Supplementary file 6 — Supplementary Data 3 [file 41467_2022_33320_MOESM6_ESM.xlsx]

## Sheet: Supplementary Data 3
Supplementary Data 3. The annotation of 7 candidate genes.
Gene ID	COG_class_annotation	GO_annotation	KOG_class_annotation	Pfam_annotation	Swiss_Prot_annotation	eggNOG_class_annotation	NR_annotation
LOC_Os11g39370	Signal transduction mechanisms	Biological Process: polysaccharide biosynthetic process (GO:0000271);; Molecular Function: protein kinase activity (GO:0004672);; Molecular Function: protein serine/threonine kinase activity (GO:0004674);; Molecular Function: ATP binding (GO:0005524);; Cellular Component: plasma membrane (GO:0005886);; Biological Process: cellular glucan metabolic process (GO:0006073);; Biological Process: protei…	--	Protein kinase domain;; Protein tyrosine kinase;; Leucine rich repeat N-terminal domain;; Leucine rich repeat	LRR receptor kinase SERK2 OS=Oryza sativa subsp. japonica OX=39947 GN=SERK4 PE=3 SV=1	Signal transduction mechanisms	PREDICTED: probable LRR receptor-like serine/threonine-protein kinase At5g10290 [Oryza sativa Japonica Group]
LOC_Os11g39450	Signal transduction mechanisms	Molecular Function: protein serine/threonine kinase activity (GO:0004674);; Molecular Function: structural molecule activity (GO:0005198);; Molecular Function: ATP binding (GO:0005524);; Cellular Component: plasma membrane (GO:0005886);; Biological Process: protein phosphorylation (GO:0006468);; Biological Process: ion transport (GO:0006811);; Biological Process: cellular response to starvation (…	Signal transduction mechanisms	Protein kinase domain;; Protein tyrosine kinase;; MSP (Major sperm protein) domain	Putative receptor-like protein kinase At4g00960 OS=Arabidopsis thaliana OX=3702 GN=At4g00960 PE=3 SV=2	Signal transduction mechanisms	PREDICTED: putative receptor-like protein kinase At4g00960 isoform X2 [Oryza sativa Japonica Group]
LOC_Os11g39500	--	Cellular Component: plastid (GO:0009536);;	--	--	--	--	hypothetical protein LOC_Os11g39500 [Oryza sativa Japonica Group]
LOC_Os11g39520	--	--	--	--	--	--	hypothetical protein LOC_Os11g39520 [Oryza sativa Japonica Group]
LOC_Os11g39530	Signal transduction mechanisms	Molecular Function: protein kinase activity (GO:0004672);; Molecular Function: ATP binding (GO:0005524);; Biological Process: protein phosphorylation (GO:0006468);; Molecular Function: monosaccharide binding (GO:0048029);; Biological Process: response to stimulus (GO:0050896);;	--	Jacalin-like lectin domain;; Protein kinase domain;; Protein tyrosine kinase	Cysteine-rich receptor-like protein kinase 41 OS=Arabidopsis thaliana OX=3702 GN=CRK41 PE=3 SV=2	Function unknown	Jacalin-like lectin domain containing protein, expressed [Oryza sativa Japonica Group]
LOC_Os11g39540	--	Molecular Function: ATP binding (GO:0005524);; Cellular Component: mitochondrion (GO:0005739);; Cellular Component: cytosol (GO:0005829);; Cellular Component: plasma membrane (GO:0005886);; Cellular Component: plasmodesma (GO:0009506);; Cellular Component: chloroplast stroma (GO:0009570);; Biological Process: response to abscisic acid (GO:0009737);; Biological Process: brassinosteroid mediated si…	Posttranslational modification, protein turnover, chaperones	14-3-3 protein	Putative 14-3-3-like protein GF14-H OS=Oryza sativa subsp. japonica OX=39947 GN=GF14H PE=3 SV=1	Signal transduction mechanisms	RecName: Full=Putative 14-3-3-like protein GF14-H; AltName: Full=G-box factor 14-3-3 homolog H
LOC_Os11g39780	--	--	--	--	--	--	expressed protein [Oryza sativa Japonica Group]
