# Supplementary material for: Regain flood adaptation in rice through a 14-3-3 protein OsGF14h
Source: Nat Commun. 2022 Sep 29;13:5664. doi: 10.1038/s41467-022-33320-x (PMC9522936; doi:10.1038/s41467-022-33320-x)
Supplement: Supplementary file 7 — Supplementary Data 4 [file 41467_2022_33320_MOESM7_ESM.xlsx]

## Sheet: Supplementary Data 4
Supplementary Data 4. Raw data for the response to the second question of reviewer #4 in Point-by-point response-version 2
Relative expression level
	Sample Name	OsPYL5/WTWR04-6	Actin1	Relative expression	Average	SD		Sample Name	OsPYL5/WTWR04-6	Actin1	Relative expression	Average	SD
24h	AG	25.4443	21.2112	0.0531728	0.0537136	0.00109296	48h	AG	25.0227	20.3918	0.0403611	0.0347689	0.00418755
		25.6922	21.514	0.055238					25.5355	20.6427	0.0336607
		25.7917	21.5465	0.0527301					25.6892	20.6439	0.030285
	CK	25.3414	18.8019	0.0107504	0.00964208	0.00078678		CK	26.3665	19.1915	0.00692017	0.00618969	0.000529667
		25.6161	18.8477	0.009173					26.5976	19.2091	0.00596804
		25.713	18.9176	0.00900283					26.7189	19.2592	0.00568086
	Sample Name	OsPYL5/WTSN9816	Actin1	Relative expression	Average	SD		Sample Name	OsPYL5/WTSN9816	Actin1	Relative expression	Average	SD
24h	AG	26.7218	20.4281	0.012747	0.0151402	0.00211409	48h	AG	26.3915	19.8418	0.0106741	0.0122287	0.00166279
		26.7643	20.7913	0.01592					26.403	20.0258	0.0120299
		26.8518	20.9524	0.0167537					26.5531	20.3928	0.0139819
	CK	25.1281	18.5265	0.010297	0.0108826	0.000507312		CK	25.9295	18.7119	0.00671865	0.00732952	0.000584085
		25.3066	18.8249	0.0111892					25.9364	18.8557	0.00738739
		25.3686	18.8833	0.0111615					25.9579	18.9708	0.00788251
	Sample Name	OsOREB/WTWR04-6	Actin1	Relative expression	Average	SD		Sample Name	OsOREB/WTWR04-6	Actin1	Relative expression	Average	SD
24h	AG	25.6618	21.0614	0.0412222	0.0425537	0.00168097	48h	AG	27.7555	19.2252	0.00270476	0.00270166	0.000128494
		25.6868	21.1949	0.0444425					27.8539	19.2508	0.00257165
		25.7907	21.2171	0.0419962					27.989	19.5233	0.00282858
	CK	25.0925	19.4881	0.0205549	0.0249359	0.00387452		CK	27.0057	18.899	0.0036279	0.00344002	0.000162973
		25.1188	19.8722	0.0263405					27.1601	18.9328	0.00333679
		25.1465	19.9835	0.0279121					27.2982	19.0788	0.00335536
	Sample Name	OsOREB/WTSN9816	Actin1	Relative expression	Average	SD		Sample Name	OsOREB/WTSN9816	Actin1	Relative expression	Average	SD
24h	AG	25.5742	20.7964	0.0364528	0.0413413	0.00430995	48h	AG	27.6848	19.4151	0.00324011	0.00361141	0.000597505
		25.6413	21.101	0.0429779					27.7189	19.4727	0.00329346
		25.7173	21.2303	0.0445932					27.9576	20.0964	0.00430066
	CK	23.7883	18.9899	0.0359363	0.0379576	0.00294404		CK	26.0035	18.5784	0.00581873	0.00632853	0.000609854
		23.9174	19.1455	0.0366011					26.076	18.7338	0.00616271
		23.9175	19.3211	0.0413353					26.105	18.9474	0.00700414
	Sample Name	OsTRAB1/WTWR04-6	Actin1	Relative expression	Average	SD		Sample Name	OsTRAB1/WTWR04-6	Actin1	Relative expression	Average	SD
24h	AG	29.1586	21.4398	0.00474691	0.00484248	0.000203867	48h	AG	27.0583	19.1703	0.00422159	0.0036652	0.000793574
		29.199	21.4671	0.00470395					27.2357	19.2763	0.00401754
		29.2019	21.58	0.00507657					27.8019	19.2989	0.00275646
	CK	28.223	19.7461	0.00280673	0.00258319	0.000193875		CK	26.8523	18.4892	0.00303703	0.00254528	0.000526047
		28.7146	20.0602	0.00248189					27.1549	18.5722	0.00260822
		28.9879	20.3214	0.00246094					27.6504	18.6778	0.0019906
	Sample Name	OsTRAB1/WTSN9816	Actin1	Relative expression	Average	SD		Sample Name	OsTRAB1/WTSN9816	Actin1	Relative expression	Average	SD
24h	AG	28.063	20.7277	0.00619246	0.00584953	0.000331147	48h	AG	27.9096	19.6527	0.00326913	0.00269887	0.000932145
		28.2387	20.815	0.00582456					27.9786	19.6929	0.00320432
		28.4723	20.9742	0.00553158					29.0948	19.8279	0.00162318
	CK	26.5276	18.8947	0.00503838	0.00404935	0.00129602		CK	26.6892	18.0396	0.00249011	0.00169938	0.000689514
		27.6884	19.0912	0.00258219					27.836	18.3397	0.00138456
		27.1371	19.3501	0.00452748					28.0217	18.3469	0.00122346
	Sample Name	OsbZIP72/WTWR04-6	Actin1	Relative expression	Average	SD		Sample Name	OsbZIP72/WTWR04-6	Actin1	Relative expression	Average	SD
24h	AG	28.8106	21.2272	0.00521431	0.00496856	0.000365612	48h	AG	27.8708	19.1821	0.00242335	0.002213	0.000188716
		28.8958	21.2926	0.00514298					28.1148	19.2581	0.00215709
		29.0803	21.2998	0.0045484					28.273	19.3489	0.00205855
	CK	27.9905	19.5828	0.00294463	0.00344952	0.000447464		CK	27.6042	18.6609	0.00203141	0.00192619	0.000148331
		27.9784	19.9375	0.00379706					27.7846	18.812	0.00199063
		28.0863	19.9713	0.00360686					27.9726	18.8195	0.00175654
	Sample Name	OsbZIP72/WTSN9816	Actin1	Relative expression	Average	SD		Sample Name	OsbZIP72/WTSN9816	Actin1	Relative expression	Average	SD
24h	AG	29.01	20.052	0.00201071	0.00201877	2.30109e-05	48h	AG	27.8621	19.6826	0.00344932	0.00332505	0.000108686
		29.0257	20.0918	0.00204472					27.9552	19.7022	0.0032781
		29.1043	20.1392	0.00200087					28.1497	19.8834	0.00324774
	CK	27.3552	18.6301	0.00236317	0.0024147	4.46321e-05		CK	27.1775	18.2462	0.00204839	0.0025236	0.000413335
		27.368	18.6895	0.00244068					27.2337	18.713	0.0027228
		27.405	18.7262	0.00244026					27.299	18.8185	0.00279961
	Sample Name	OsRab16a/WTWR04-6	Actin1	Relative expression	Average	SD		Sample Name	OsRab16a/WTWR04-6	Actin1	Relative expression	Average	SD
24h	AG	20.8375	21.2902	1.36865	1.24096	0.115625	48h	AG	22.9807	19.0824	0.0670663	0.0677574	0.00327759
		21.0657	21.3417	1.2109					23.0447	19.2353	0.0713254
		21.177	21.3703	1.14333					23.1875	19.2415	0.0648804
	CK	22.065	19.5076	0.169875	0.200575	0.0266358		CK	24.2249	18.6806	0.0214284	0.0231951	0.00171096
		22.1837	19.9831	0.217533					24.3233	18.9924	0.0248443
		22.2174	19.9952	0.214318					24.4575	19.0348	0.0233127
	Sample Name	OsRab16a/WTSN9816	Actin1	Relative expression	Average	SD		Sample Name	OsRab16a/WTSN9816	Actin1	Relative expression	Average	SD										..
24h	AG	21.8265	21.0294	0.575506	0.537639	0.03286	48h	AG	22.8455	19.5649	0.102912	0.107987	0.0105852
		21.9829	21.03	0.516622					22.9077	19.5987	0.100894
		21.9835	21.0422	0.520789					22.9371	19.8801	0.120154
	CK	20.187	19.0985	0.470259	0.509847	0.0373642		CK	21.9766	18.1114	0.0686191	0.0780768	0.00865739
		20.2024	19.2444	0.514787					22	18.4539	0.0856099
		20.2109	19.3339	0.544496					22.1042	18.4604	0.0800015
	Sample Name	OsEM1/WTWR04-6	Actin1	Relative expression	Average	SD		Sample Name	OsEM1/WTWR04-6	Actin1	Relative expression	Average	SD
24h	AG	27.4001	21.441	0.0160745	0.0177349	0.00170849	48h	AG	28.1152	19.137	0.00198294	0.00185746	0.000111171
		27.4613	21.6365	0.0176424					28.3209	19.2176	0.00181815
		27.5031	21.8218	0.0194877					28.5163	19.3753	0.00177127
	CK	28.0627	19.8193	0.00329967	0.00333589	0.000295676		CK	29.4835	18.5481	0.00051065	0.000459083	6.09315e-05
		28.425	20.0727	0.00306					29.8521	18.8116	0.000474751
		28.488	20.3893	0.00364801					30.1471	18.8296	0.000391847
	Sample Name	OsEM1/WTSN9816	Actin1	Relative expression	Average	SD		Sample Name	OsEM1/WTSN9816	Actin1	Relative expression	Average	SD
24h	AG	26.3359	20.843	0.0222059	0.0224998	0.00145496	48h	AG	27.4075	19.4266	0.00395815	0.004593	0.000839022
		26.4598	20.901	0.0212142					27.4093	19.54	0.00427665
		26.5038	21.1277	0.0240793					27.485	19.9902	0.00554421
	CK	25.8639	18.9144	0.00809076	0.00901681	0.00123583		CK	27.0978	18.15	0.00202519	0.00201603	2.39801e-05
		25.9767	19.1051	0.00853957					27.2502	18.3087	0.00203408
		25.9832	19.3987	0.0104201					27.2904	18.3165	0.00198882
