# Supplementary material for: Regain flood adaptation in rice through a 14-3-3 protein OsGF14h
Source: Nat Commun. 2022 Sep 29;13:5664. doi: 10.1038/s41467-022-33320-x (PMC9522936; doi:10.1038/s41467-022-33320-x)
Supplement: Supplementary file 8 — Supplementary Data 5 [file 41467_2022_33320_MOESM8_ESM.xlsx]

## Sheet: Supplementary Data 5
Supplementary Data 5. Statistics of haplotype types among 1596 rice accessions from nine ecotypes
Haplotype	Attributes	Accessions Number	Nonsynonymous codon	Nonsynonymous codon	Synonymous codon	Nonsynonymous codon	Synonymous codon	Frame shift	Nonsynonymous codon	Nonsynonymous codon	Frame shift	Synonymous codon	Synonymous codon	Nonsynonymous codon	Synonymous codon	Synonymous codon	Synonymous codon	Synonymous codon
			23553901	23553912	23553913	23554688	23554777	23555223	23555269	23555291	23555426	23555481	23556868	23556916	23556940	23557054	23558402	23558438
Hap1	Non-functional-derived (SN9816/IRGSP1.0)	459	C	C	A	C	G	C	G	C	C	G	T	G	A	C	G	T
Hap2	Functional-ancestral (WR04-6)	537	C	C	G	C	G	CATAA	G	A	C	G	T	C	A	C	A	G
Hap3	Functional-ancestral	202	C	C	G	C	A	CATAA	A	A	C	A	T	C	G	T	A	G
Hap4	Functional-ancestral	113	G	C	A	T	G	CATAA	G	C	C	G	T	C	A	C	A	G
Hap5	Functional-ancestral	45	C	C	G	C	G	CATAA	G	A	C	G	C	C	A	C	G	G
Hap6	Functional-ancestral	26	C	C	A	C	G	CATAA	G	C	C	G	T	G	A	C	G	T
Hap7	Functional type	181	C	T	G	C	G	CATAA	G	A	C	G	T	C	A	C	A	G
Hap8	Functional-ancestral	5	C	C	A	C	G	CATAA	G	C	C	G	T	C	A	C	A	G
Hap9	Non-functional-derived	28	C	C	G	C	G	CATAA	G	A	CA	G	T	C	A	C	A	G
Hap10	Outgroup type (O.bathii)	1	C	C	G	C	A	C	G	A	C	G	T	C	G	T	A	G
Note: The number above the base indicates the physical position of the site on the reference genome IRGSP1.0
