# Supplementary material for: Regain flood adaptation in rice through a 14-3-3 protein OsGF14h
Source: Nat Commun. 2022 Sep 29;13:5664. doi: 10.1038/s41467-022-33320-x (PMC9522936; doi:10.1038/s41467-022-33320-x)
Supplement: Supplementary file 9 — Supplementary Data 6 [file 41467_2022_33320_MOESM9_ESM.xlsx]

## Sheet: Supplementary Data 6
Supplementary Data 6. Haplotype frequency of OsGF14hHap1 in each ecotype
Haplotype	Attributes	Accessions Number	Or-Ⅲa	GJ-weedy	GJ-tmp-early	GJ-tmp-mid	GJ-tmp-late	GJ-trp	XI-weedy	XI-cul	XI-land
Hap1	Non-functional-derived (SN9816/IRGSP1.0)	459	0	0.169811	0.591	0.910714	0.861702	0.05	0.00617284	0	0.00549451
Hap2	Functional-ancestral (WR04-6)	537	0.443182	0.45283	0.108	0.0357143	0.0478723	0.666667	0.395062	0.576	0.357143
Hap3	Functional-ancestral	202	0.193182	0.358491	0.286	0	0.0531915	0.0416667	0	0	0.00549451
Hap4	Functional-ancestral	113	0.0340909	0.0125786	0.015	0.0535714	0.037234	0.116667	0.104938	0.104	0.197802
Hap5	Functional-ancestral	45	0.136364	0.00628931	0	0	0	0.0333333	0.0864198	0	0.0769231
Hap6	Functional-ancestral	26	0.159091	0	0	0	0	0.0916667	0	0	0
Hap7	Functional type	181	0	0	0	0	0	0	0.382716	0.32	0.214286
Hap8	Functional-ancestral	5	0.0340909	0	0	0	0	0	0.0123457	0	0
Hap9	Non-functional-derived	28	0	0	0	0	0	0	0.0123457	0	0.142857
Note:
Oryza rufipogon (Or-Ⅲa)
Japonica type weedy rice (GJ-weedy)
Early maturity temperate japonica (GJ-tmp-early)
Medium maturity temperate japonica (GJ-tmp-mid)
Late maturity temperate japonica (GJ-tmp-late)
Tropical japonica (GJ-trp)
Indica type weedy rice (XI-weedy)
Indica (XI-cul)
Indica landrace (XI-land)
