# Supplementary material for: Regain flood adaptation in rice through a 14-3-3 protein OsGF14h
Source: Nat Commun. 2022 Sep 29;13:5664. doi: 10.1038/s41467-022-33320-x (PMC9522936; doi:10.1038/s41467-022-33320-x)
Supplement: Supplementary file 10 — Supplementary Data 7 [file 41467_2022_33320_MOESM10_ESM.xlsx]

## Sheet: Supplementary Data 7
Supplementary Data 7. Haplotypes of OsGF14h and Sdr4 among 1596 rice accessions from nine ecotypes
Samples ID	Samples Name	Ecotypes	OsGF14h-hap	Sdr4-hap
EMTeJ1	LongDun106	GJ-tmp-early	Hap_2	Sdr4-n
EMTeJ10	SongGeng6Hao	GJ-tmp-early	Hap_3	Sdr4-n
EMTeJ100	KenDao13Hao	GJ-tmp-early	Hap_1	Sdr4-n
EMTeJ101	HeJiang6Hao	GJ-tmp-early	Hap_1	Sdr4-n
EMTeJ102	HeJiang5Hao	GJ-tmp-early	Hap_2	Sdr4-n
EMTeJ103	HeJiang4Hao	GJ-tmp-early	Hap_1	Sdr4-n
EMTeJ104	HeJiang1Hao	GJ-tmp-early	Hap_1	Sdr4-n
EMTeJ105	DuYu230	GJ-tmp-early	Hap_3	Sdr4-n
EMTeJ106	DuYu229	GJ-tmp-early	Hap_1	Sdr4-n
EMTeJ107	DaoBei49	GJ-tmp-early	Hap_1	Sdr4-n
EMTeJ108	KongYu143	GJ-tmp-early	Hap_1	Sdr4-n
EMTeJ109	KongYu142	GJ-tmp-early	Hap_1	Sdr4-n
EMTeJ11	SongGeng5Hao	GJ-tmp-early	Hap_3	Sdr4-n
EMTeJ110	KongYu140	GJ-tmp-early	Hap_3	Sdr4-n
EMTeJ111	BeiYuNuo83	GJ-tmp-early	Hap_1	Sdr4-n
EMTeJ112	BeiYuNuo80	GJ-tmp-early	Hap_1	Sdr4-n
EMTeJ113	BeiHaiPl7	GJ-tmp-early	Hap_1	Sdr4-n
EMTeJ114	BeiHaiPl4	GJ-tmp-early	Hap_1	Sdr4-n
EMTeJ115	BeiHaiPl2	GJ-tmp-early	Hap_1	Sdr4-n
EMTeJ116	BeiHai272	GJ-tmp-early	Hap_1	Sdr4-n
EMTeJ117	BeiHai271	GJ-tmp-early	Hap_1	Sdr4-n
EMTeJ118	BeiHai268	GJ-tmp-early	Hap_1	Sdr4-n
EMTeJ119	BeiHai251	GJ-tmp-early	Hap_1	Sdr4-n
EMTeJ12	SongGeng3Hao	GJ-tmp-early	Hap_1	Sdr4-n
EMTeJ120	SuiGeng10Hao	GJ-tmp-early	Hap_3	Sdr4-n
EMTeJ121	ShangYuNuo411	GJ-tmp-early	Hap_1	Sdr4-n
EMTeJ122	ShangYu412	GJ-tmp-early	Hap_3	Sdr4-n
EMTeJ123	ShangYu80	GJ-tmp-early	Hap_1	Sdr4-n
EMTeJ124	DaoHuangJin	GJ-tmp-early	Hap_3	Sdr4-n
EMTeJ125	KongYu126	GJ-tmp-early	Hap_3	Sdr4-n
EMTeJ126	KongYu118	GJ-tmp-early	Hap_1	Sdr4-n
EMTeJ127	KongYu114	GJ-tmp-early	Hap_1	Sdr4-n
EMTeJ128	NongLin268	GJ-tmp-early	Hap_1	Sdr4-n
EMTeJ129	ShangYuNuo391	GJ-tmp-early	Hap_1	Sdr4-n
EMTeJ13	SongZhan1Hao	GJ-tmp-early	Hap_3	Sdr4-n
EMTeJ130	Yzos-213	GJ-tmp-early	Hap_1	Sdr4-n
EMTeJ131	Спроги	GJ-tmp-early	Hap_1	Sdr4-n
EMTeJ132	Скашо－52	GJ-tmp-early	Hap_1	Sdr4-n
EMTeJ133	Свиревщани-ка	GJ-tmp-early	Hap_1	Sdr4-n
EMTeJ134	Сабалмо	GJ-tmp-early	Hap_1	Sdr4-n
EMTeJ135	LongGeng23Hao	GJ-tmp-early	Hap_1	Sdr4-n
EMTeJ136	ЗПР6213	GJ-tmp-early	Hap_3	Sdr4-n
EMTeJ137	Зеравшанинка－2586	GJ-tmp-early	Hap_1	Sdr4-n
EMTeJ138	ДТР6217	GJ-tmp-early	Hap_3	Sdr4-n
EMTeJ139	Арропщанй	GJ-tmp-early	Hap_1	Sdr4-n
EMTeJ14	MuDanJiang28Hao	GJ-tmp-early	Hap_1	Sdr4-n
EMTeJ140	YeBan	GJ-tmp-early	Hap_2	Sdr4-n
EMTeJ141	QiJingDao	GJ-tmp-early	Hap_1	Sdr4-n
EMTeJ142	ChangFeng1-1	GJ-tmp-early	Hap_1	Sdr4-n
EMTeJ143	ZouFangZhu1Hao	GJ-tmp-early	Hap_1	Sdr4-n
EMTeJ144	FangZhu2Hao	GJ-tmp-early	Hap_1	Sdr4-n
EMTeJ145	FangZhu	GJ-tmp-early	Hap_1	Sdr4-n
EMTeJ146	GongHeDao	GJ-tmp-early	Hap_1	Sdr4-n
EMTeJ147	ZaoBeiHai	GJ-tmp-early	Hap_1	NA
EMTeJ148	PingLiuNuo	GJ-tmp-early	Hap_3	Sdr4-n
EMTeJ149	BaiFa	GJ-tmp-early	Hap_3	Sdr4-n
EMTeJ15	MuDanJiang24Hao	GJ-tmp-early	Hap_3	Sdr4-n
EMTeJ150	JingYueZaoSheng	GJ-tmp-early	Hap_1	Sdr4-n
EMTeJ151	TaiPingHong	GJ-tmp-early	Hap_1	Sdr4-n
EMTeJ152	XiaoChuanDao	GJ-tmp-early	Hap_1	Sdr4-n
EMTeJ153	ZiSeDao	GJ-tmp-early	Hap_1	Sdr4-n
EMTeJ154	LaLin52	GJ-tmp-early	Hap_3	Sdr4-n
EMTeJ155	WuYiShuiDao	GJ-tmp-early	Hap_1	Sdr4-n
EMTeJ156	ManDaLu	GJ-tmp-early	Hap_3	Sdr4-n
EMTeJ157	HongDao	GJ-tmp-early	Hap_1	Sdr4-n
EMTeJ158	WanBao24	GJ-tmp-early	Hap_3	Sdr4-n
EMTeJ159	DaGuangTouSanHao	GJ-tmp-early	Hap_3	NA
EMTeJ16	MuDanJiang23Hao	GJ-tmp-early	Hap_3	Sdr4-n
EMTeJ160	HongHanDao	GJ-tmp-early	Hap_2	NA
EMTeJ161	SuLianZhong	GJ-tmp-early	Hap_2	Sdr4-n
EMTeJ162	WanGou51	GJ-tmp-early	Hap_1	Sdr4-n
EMTeJ163	HeiMangDao	GJ-tmp-early	Hap_2	Sdr4-n
EMTeJ164	BaiMaoDao	GJ-tmp-early	Hap_1	Sdr4-n
EMTeJ165	BaiRen	GJ-tmp-early	Hap_2	Sdr4-n
EMTeJ166	BaiDaDu	GJ-tmp-early	Hap_2	Sdr4-n
EMTeJ167	HongMang	GJ-tmp-early	Hap_2	Sdr4-n
EMTeJ168	HongMang	GJ-tmp-early	Hap_2	Sdr4-n
EMTeJ169	PuTongLuDao	GJ-tmp-early	Hap_2	Sdr4-n
EMTeJ17	MuDanJiang21Hao	GJ-tmp-early	Hap_1	Sdr4-n
EMTeJ170	BaiMaoGengZi	GJ-tmp-early	Hap_2	Sdr4-n
EMTeJ171	ZhuMaoDao	GJ-tmp-early	Hap_2	Sdr4-n
EMTeJ172	HongZhanDao	GJ-tmp-early	Hap_1	Sdr4-n
EMTeJ173	ZhanDaoZi	GJ-tmp-early	Hap_1	Sdr4-n
EMTeJ174	GuangTouNuo	GJ-tmp-early	Hap_1	Sdr4-n
EMTeJ175	DaShengChan	GJ-tmp-early	Hap_3	Sdr4-n
EMTeJ176	DaBaiMang	GJ-tmp-early	Hap_1	Sdr4-n
EMTeJ177	WangBaoDao	GJ-tmp-early	Hap_3	Sdr4-n
EMTeJ178	RenDaLi	GJ-tmp-early	Hap_1	Sdr4-n
EMTeJ179	LiQingDao	GJ-tmp-early	Hap_1	Sdr4-n
EMTeJ18	TongHeXiangShun	GJ-tmp-early	Hap_3	Sdr4-n
EMTeJ180	HongMaoDaoZi	GJ-tmp-early	Hap_2	Sdr4-n
EMTeJ181	HuoDaoZi	GJ-tmp-early	Hap_1	Sdr4-n
EMTeJ182	JinGouDao	GJ-tmp-early	Hap_1	Sdr4-n
EMTeJ183	QiShiTianHaiJia	GJ-tmp-early	Hap_1	Sdr4-n
EMTeJ184	BeiHaiDaoHongMang	GJ-tmp-early	Hap_1	Sdr4-n
EMTeJ185	HuangMaoDaoZi	GJ-tmp-early	Hap_1	Sdr4-n
EMTeJ186	YouMangZiYeDao	GJ-tmp-early	Hap_1	Sdr4-n
EMTeJ187	Han2	GJ-tmp-early	Hap_1	Sdr4-n
EMTeJ188	GuangTouHuLu	GJ-tmp-early	Hap_1	Sdr4-n
EMTeJ189	LongHuaDaHongYu	GJ-tmp-early	Hap_2	Sdr4-n
EMTeJ19	LongDao21	GJ-tmp-early	Hap_1	Sdr4-k
EMTeJ190	WuMingZhu	GJ-tmp-early	Hap_1	NA
EMTeJ191	ZhiLiSui	GJ-tmp-early	Hap_3	Sdr4-n
EMTeJ192	LongJiangGuangTou	GJ-tmp-early	Hap_1	Sdr4-n
EMTeJ193	HongMaoDaoZi	GJ-tmp-early	Hap_2	Sdr4-n
EMTeJ194	WuDaZhu	GJ-tmp-early	Hap_1	Sdr4-n
EMTeJ195	MiSui	GJ-tmp-early	Hap_1	Sdr4-n
EMTeJ196	TieLi1Hao	GJ-tmp-early	Hap_1	Sdr4-n
EMTeJ197	JinXianDao	GJ-tmp-early	Hap_3	Sdr4-n
EMTeJ198	XiaoBaiMao	GJ-tmp-early	Hap_1	Sdr4-n
EMTeJ199	HuangJinGou	GJ-tmp-early	Hap_3	Sdr4-n
EMTeJ2	SuiGeng5Hao	GJ-tmp-early	Hap_1	Sdr4-n
EMTeJ20	LongDao6Hao	GJ-tmp-early	Hap_1	Sdr4-n
EMTeJ200	HuLinWuMangDao	GJ-tmp-early	Hap_3	Sdr4-n
EMTeJ201	FanLongDao	GJ-tmp-early	Hap_1	Sdr4-n
EMTeJ202	LongGeng22Hao	GJ-tmp-early	Hap_3	Sdr4-n
EMTeJ203	TuMangDao	GJ-tmp-early	Hap_3	Sdr4-n
EMTeJ204	FuGuo	GJ-tmp-early	Hap_1	Sdr4-n
EMTeJ205	GuangTouZiJian	GJ-tmp-early	Hap_1	Sdr4-n
EMTeJ206	GuangTouBaiJian	GJ-tmp-early	Hap_1	NA
EMTeJ207	HaiLunGuangTou	GJ-tmp-early	Hap_1	Sdr4-n
EMTeJ208	LongDao22	GJ-tmp-early	Hap_3	Sdr4-n
EMTeJ209	TangYuan6(JingZu)	GJ-tmp-early	Hap_3	Sdr4-n
EMTeJ21	LongDao3Hao	GJ-tmp-early	Hap_1	NA
EMTeJ210	JiLinRiLuo	GJ-tmp-early	Hap_1	Sdr4-n
EMTeJ211	ErBaiMao	GJ-tmp-early	Hap_1	Sdr4-n
EMTeJ212	WuMingDao	GJ-tmp-early	Hap_3	Sdr4-n
EMTeJ213	LaoTouDao	GJ-tmp-early	Hap_1	Sdr4-n
EMTeJ214	ChaoChan1Hao	GJ-tmp-early	Hap_1	Sdr4-n
EMTeJ215	QingSen5Hao	GJ-tmp-early	Hap_3	Sdr4-n
EMTeJ216	LaoTouDao1Hao	GJ-tmp-early	Hap_1	Sdr4-n
EMTeJ217	GaiLiangGuoZhu	GJ-tmp-early	Hap_2	Sdr4-n
EMTeJ218	HongMaoZi	GJ-tmp-early	Hap_1	Sdr4-n
EMTeJ219	BaiMangDao	GJ-tmp-early	Hap_3	Sdr4-n
EMTeJ22	LongDao2Hao	GJ-tmp-early	Hap_2	Sdr4-n
EMTeJ220	BaiZhan	GJ-tmp-early	Hap_3	Sdr4-n
EMTeJ221	DuanMang	GJ-tmp-early	Hap_1	Sdr4-n
EMTeJ222	TianLuoDao	GJ-tmp-early	Hap_2	Sdr4-n
EMTeJ223	SongBenNuo	GJ-tmp-early	Hap_1	NA
EMTeJ224	HaiLinYiHao	GJ-tmp-early	Hap_1	Sdr4-n
EMTeJ225	Laoguangtou 83	GJ-tmp-early	Hap_1	Sdr4-n
EMTeJ226	XiaoHuangMang	GJ-tmp-early	Hap_3	Sdr4-n
EMTeJ227	TongHeJingZu	GJ-tmp-early	Hap_1	Sdr4-n
EMTeJ228	XiaoGuangTou	GJ-tmp-early	Hap_3	Sdr4-n
EMTeJ229	HeiYanQuan	GJ-tmp-early	Hap_2	Sdr4-n
EMTeJ23	LongDao1Hao	GJ-tmp-early	Hap_1	Sdr4-n
EMTeJ230	GuangTouHuLu	GJ-tmp-early	Hap_1	Sdr4-n
EMTeJ231	XiaoBaiMao	GJ-tmp-early	Hap_1	Sdr4-n
EMTeJ232	XiaoBaiMang	GJ-tmp-early	Hap_1	Sdr4-n
EMTeJ233	LongGeng27Hao	GJ-tmp-early	Hap_3	Sdr4-n
EMTeJ234	LongGeng31Hao	GJ-tmp-early	Hap_1	Sdr4-n
EMTeJ235	SongGeng13Hao	GJ-tmp-early	Hap_1	Sdr4-n
EMTeJ236	TengRen	GJ-tmp-early	Hap_1	Sdr4-n
EMTeJ237	SongGeng9Hao	GJ-tmp-early	Hap_3	Sdr4-n
EMTeJ238	LongDao11	GJ-tmp-early	Hap_3	Sdr4-n
EMTeJ239	LongDao5Hao	GJ-tmp-early	Hap_3	Sdr4-n
EMTeJ24	DaLiXiang	GJ-tmp-early	Hap_2	Sdr4-n
EMTeJ240	LongGeng21Hao	GJ-tmp-early	Hap_1	Sdr4-n
EMTeJ241	LongGeng31Hao	GJ-tmp-early	Hap_1	Sdr4-n
EMTeJ242	SanJiang1Hao	GJ-tmp-early	Hap_2	NA
EMTeJ243	Unknown	GJ-tmp-early	Hap_2	Sdr4-n
EMTeJ244	Unknown	GJ-tmp-early	Hap_2	Sdr4-n
EMTeJ245	Unknown	GJ-tmp-early	Hap_3	Sdr4-n
EMTeJ246	Unknown	GJ-tmp-early	Hap_2	Sdr4-n
EMTeJ247	Unknown	GJ-tmp-early	Hap_3	Sdr4-n
EMTeJ248	Unknown	GJ-tmp-early	Hap_2	Sdr4-n
EMTeJ249	Unknown	GJ-tmp-early	Hap_3	Sdr4-n
EMTeJ25	LongGeng16Hao	GJ-tmp-early	Hap_1	Sdr4-n
EMTeJ250	Unknown	GJ-tmp-early	Hap_2	Sdr4-n
EMTeJ251	Unknown	GJ-tmp-early	Hap_3	Sdr4-n
EMTeJ252	PuZhan8Hao	GJ-tmp-early	Hap_3	Sdr4-n
EMTeJ253	Unknown	GJ-tmp-early	Hap_1	Sdr4-n
EMTeJ254	Unknown	GJ-tmp-early	Hap_3	Sdr4-n
EMTeJ255	Unknown	GJ-tmp-early	Hap_2	Sdr4-n
EMTeJ256	LongDao8Hao	GJ-tmp-early	Hap_1	Sdr4-n
EMTeJ257	NongKen24	GJ-tmp-early	Hap_1	Sdr4-n
EMTeJ258	YanGeng1Hao	GJ-tmp-early	Hap_1	Sdr4-n
EMTeJ259	LongGeng20Hao	GJ-tmp-early	Hap_3	Sdr4-n
EMTeJ26	LongGeng15Hao	GJ-tmp-early	Hap_1	Sdr4-n
EMTeJ260	TieGeng2Hao	GJ-tmp-early	Hap_1	NA
EMTeJ261	LiangZhanDao	GJ-tmp-early	Hap_1	Sdr4-n
EMTeJ262	ZaoFeng1Hao	GJ-tmp-early	Hap_3	Sdr4-n
EMTeJ263	LongGeng18Hao	GJ-tmp-early	Hap_3	Sdr4-n
EMTeJ264	PinXi4	GJ-tmp-early	Hap_3	Sdr4-n
EMTeJ265	AoYu324	GJ-tmp-early	Hap_2	Sdr4-n
EMTeJ266	LongGeng19Hao	GJ-tmp-early	Hap_1	Sdr4-n
EMTeJ267	JingYin132/NanGuoZaoSheng	GJ-tmp-early	Hap_1	Sdr4-n
EMTeJ268	JiuZa27	GJ-tmp-early	Hap_1	Sdr4-n
EMTeJ269	ShangYu394	GJ-tmp-early	Hap_1	Sdr4-n
EMTeJ27	LongGeng14Hao	GJ-tmp-early	Hap_1	Sdr4-n
EMTeJ270	JiGeng51Hao	GJ-tmp-early	Hap_1	Sdr4-n
EMTeJ271	PinXi147	GJ-tmp-early	Hap_1	Sdr4-n
EMTeJ272	JingYin66/TengBan66	GJ-tmp-early	Hap_1	Sdr4-n
EMTeJ273	ShuangFengNuo	GJ-tmp-early	Hap_1	Sdr4-n
EMTeJ274	ZaoHuangJin	GJ-tmp-early	Hap_3	Sdr4-n
EMTeJ275	JinGuang	GJ-tmp-early	Hap_1	Sdr4-n
EMTeJ276	YuMiNuo	GJ-tmp-early	Hap_1	Sdr4-n
EMTeJ277	ChaoXi80	GJ-tmp-early	Hap_1	NA
EMTeJ278	KongYu101	GJ-tmp-early	Hap_3	Sdr4-n
EMTeJ279	AYou37	GJ-tmp-early	Hap_1	Sdr4-n
EMTeJ28	LongGeng13Hao	GJ-tmp-early	Hap_1	Sdr4-n
EMTeJ280	LongDun105	GJ-tmp-early	Hap_2	Sdr4-n
EMTeJ281	TengXi138	GJ-tmp-early	Hap_1	Sdr4-n
EMTeJ282	HeiGeng7Hao	GJ-tmp-early	Hap_2	Sdr4-n
EMTeJ283	PuZhan7Hao	GJ-tmp-early	Hap_3	Sdr4-n
EMTeJ284	ShaShaNi	GJ-tmp-early	Hap_1	Sdr4-n
EMTeJ285	SuiNuo1Hao	GJ-tmp-early	Hap_3	Sdr4-n
EMTeJ286	CeHengGuangKeNuo	GJ-tmp-early	Hap_3	Sdr4-n
EMTeJ287	Tos2300（Tox7-3-4-10-131）	GJ-tmp-early	Hap_2	Sdr4-n
EMTeJ288	TGR78	GJ-tmp-early	Hap_2	Sdr4-n
EMTeJ289	Irat104	GJ-tmp-early	Hap_2	Sdr4-n
EMTeJ29	LongGeng10Hao	GJ-tmp-early	Hap_1	Sdr4-n
EMTeJ290	IRAT109	GJ-tmp-early	Hap_2	Sdr4-n
EMTeJ291	AoYu324	GJ-tmp-early	Hap_2	Sdr4-n
EMTeJ292	LongJiao06-192	GJ-tmp-early	Hap_1	Sdr4-n
EMTeJ293	GuanDong58	GJ-tmp-early	Hap_3	Sdr4-n
EMTeJ294	XiangZhenZhu	GJ-tmp-early	Hap_1	Sdr4-n
EMTeJ295	HeHang99-1	GJ-tmp-early	Hap_2	Sdr4-n
EMTeJ296	ZhongRiQiHao	GJ-tmp-early	Hap_1	Sdr4-n
EMTeJ297	DongNong8Hao	GJ-tmp-early	Hap_3	Sdr4-n
EMTeJ298	LongGeng30Hao	GJ-tmp-early	Hap_1	Sdr4-n
EMTeJ299	JiaHe1Hao	GJ-tmp-early	Hap_1	Sdr4-n
EMTeJ3	KenDao12Hao	GJ-tmp-early	Hap_1	Sdr4-n
EMTeJ30	LongGeng6Hao	GJ-tmp-early	Hap_1	Sdr4-n
EMTeJ300	SuiGeng8Hao	GJ-tmp-early	Hap_1	Sdr4-n
EMTeJ301	KenDao10-2153	GJ-tmp-early	Hap_1	Sdr4-n
EMTeJ302	JiYuGeng	GJ-tmp-early	Hap_3	Sdr4-n
EMTeJ303	KenDao09-2883	GJ-tmp-early	Hap_3	Sdr4-n
EMTeJ304	KenDao08-1716	GJ-tmp-early	Hap_3	Sdr4-n
EMTeJ305	LongGeng11Hao	GJ-tmp-early	Hap_1	Sdr4-n
EMTeJ306	LongGeng20Hao	GJ-tmp-early	Hap_3	Sdr4-n
EMTeJ307	LongGeng21Hao	GJ-tmp-early	Hap_3	Sdr4-n
EMTeJ308	LongGeng31Hao	GJ-tmp-early	Hap_1	Sdr4-n
EMTeJ309	DongNong428	GJ-tmp-early	Hap_2	Sdr4-n
EMTeJ31	T188	GJ-tmp-early	Hap_2	Sdr4-n
EMTeJ310	DongDao4	GJ-tmp-early	Hap_1	Sdr4-n
EMTeJ311	KenDao12Hao	GJ-tmp-early	Hap_1	Sdr4-n
EMTeJ312	Song98-131	GJ-tmp-early	Hap_3	Sdr4-n
EMTeJ313	Gyh-ZiYuan	GJ-tmp-early	Hap_3	Sdr4-n
EMTeJ314	ZiYuan64	GJ-tmp-early	Hap_2	Sdr4-n
EMTeJ315	LongDao11Hao	GJ-tmp-early	Hap_3	Sdr4-n
EMTeJ316	DaoHuaXiang2Hao	GJ-tmp-early	Hap_1	Sdr4-n
EMTeJ317	JiGeng88Hao	GJ-tmp-early	Hap_3	Sdr4-n
EMTeJ318	SongGeng9Hao	GJ-tmp-early	Hap_3	Sdr4-n
EMTeJ319	SuiGeng9Hao	GJ-tmp-early	Hap_3	Sdr4-n
EMTeJ32	LongGeng5Hao	GJ-tmp-early	Hap_2	Sdr4-n
EMTeJ320	SuiGeng11Hao	GJ-tmp-early	Hap_1	NA
EMTeJ321	SuiGeng13Hao	GJ-tmp-early	Hap_3	Sdr4-n
EMTeJ322	LongGeng27Hao	GJ-tmp-early	Hap_3	Sdr4-n
EMTeJ323	LongGeng28Hao	GJ-tmp-early	Hap_3	Sdr4-n
EMTeJ324	LongGeng37Hao	GJ-tmp-early	Hap_2	Sdr4-n
EMTeJ325	LianDaoYiHao	GJ-tmp-early	Hap_2	Sdr4-n
EMTeJ326	LongDun01-200	GJ-tmp-early	Hap_2	Sdr4-n
EMTeJ327	LongGeng39Hao*	GJ-tmp-early	Hap_1	Sdr4-n
EMTeJ328	HeJiang18Hao	GJ-tmp-early	Hap_1	Sdr4-n
EMTeJ329	LongHua01-501	GJ-tmp-early	Hap_2	Sdr4-n
EMTeJ33	LongGeng17Hao	GJ-tmp-early	Hap_1	Sdr4-n
EMTeJ330	KenNuo1Hao	GJ-tmp-early	Hap_2	Sdr4-n
EMTeJ331	MuDanJiang22Hao	GJ-tmp-early	Hap_1	NA
EMTeJ332	LongGeng10Hao	GJ-tmp-early	Hap_1	Sdr4-n
EMTeJ333	QiuLing	GJ-tmp-early	Hap_1	Sdr4-n
EMTeJ334	HanGengWang	GJ-tmp-early	Hap_1	Sdr4-n
EMTeJ335	ZhengGeng2Hao	GJ-tmp-early	Hap_2	Sdr4-n
EMTeJ336	ZhengHan8Hao	GJ-tmp-early	Hap_2	Sdr4-n
EMTeJ337	HanDao8Hao	GJ-tmp-early	Hap_2	Sdr4-n
EMTeJ338	LuoDao998	GJ-tmp-early	Hap_1	Sdr4-n
EMTeJ339	HanDao44	GJ-tmp-early	Hap_1	Sdr4-n
EMTeJ34	ZhongLongDao1Hao	GJ-tmp-early	Hap_3	Sdr4-n
EMTeJ340	HanDao277	GJ-tmp-early	Hap_2	Sdr4-n
EMTeJ341	HanDao442	GJ-tmp-early	Hap_2	Sdr4-n
EMTeJ342	ZhongHan502	GJ-tmp-early	Hap_2	NA
EMTeJ343	JiGeng88Hao	GJ-tmp-early	Hap_3	Sdr4-n
EMTeJ344	ChangBai16	GJ-tmp-early	Hap_1	Sdr4-n
EMTeJ345	LongGeng05-191	GJ-tmp-early	Hap_3	Sdr4-n
EMTeJ346	LongGeng25Hao	GJ-tmp-early	Hap_1	NA
EMTeJ347	LiaoGeng21	GJ-tmp-early	Hap_1	Sdr4-n
EMTeJ348	NingGeng28Hao	GJ-tmp-early	Hap_1	Sdr4-n
EMTeJ349	NingGeng38Hao	GJ-tmp-early	Hap_1	Sdr4-n
EMTeJ35	LongXiangDao1Hao	GJ-tmp-early	Hap_1	Sdr4-n
EMTeJ350	NingGeng43Hao	GJ-tmp-early	Hap_1	Sdr4-n
EMTeJ351	NingGeng24Hao	GJ-tmp-early	Hap_1	NA
EMTeJ352	NingGeng36Hao	GJ-tmp-early	Hap_4	Sdr4-n
EMTeJ353	NingGeng37Hao	GJ-tmp-early	Hap_1	Sdr4-n
EMTeJ354	LiaoYuan31-1	GJ-tmp-early	Hap_3	Sdr4-n
EMTeJ355	LiaoYuan31-2	GJ-tmp-early	Hap_1	Sdr4-n
EMTeJ356	SongGeng9Hao	GJ-tmp-early	Hap_3	Sdr4-n
EMTeJ357	TieGeng7Hao	GJ-tmp-early	Hap_1	Sdr4-n
EMTeJ358	HanDao10Hao	GJ-tmp-early	Hap_2	Sdr4-n
EMTeJ359	BaXiLuDao	GJ-tmp-early	Hap_2	Sdr4-n
EMTeJ36	LongDun102	GJ-tmp-early	Hap_2	Sdr4-n
EMTeJ360	Cpslo17	GJ-tmp-early	Hap_4	Sdr4-n
EMTeJ361	Lagrue	GJ-tmp-early	Hap_4	Sdr4-n
EMTeJ362	KATY	GJ-tmp-early	Hap_4	Sdr4-n
EMTeJ363	Ji2013-2592	GJ-tmp-early	Hap_1	Sdr4-n
EMTeJ364	Jigeng81	GJ-tmp-early	Hap_1	Sdr4-n
EMTeJ365	Jigeng513	GJ-tmp-early	Hap_1	Sdr4-n
EMTeJ366	Jigeng526	GJ-tmp-early	Hap_3	Sdr4-n
EMTeJ367	Jigeng803	GJ-tmp-early	Hap_3	Sdr4-n
EMTeJ368	Jinongda806	GJ-tmp-early	Hap_3	Sdr4-n
EMTeJ369	Jinongda809	GJ-tmp-early	Hap_3	Sdr4-n
EMTeJ37	BeiDao3Hao	GJ-tmp-early	Hap_1	Sdr4-n
EMTeJ370	Jiudao69	GJ-tmp-early	Hap_3	Sdr4-n
EMTeJ371	Tonghe837	GJ-tmp-early	Hap_3	Sdr4-n
EMTeJ372	Tonghe858	GJ-tmp-early	Hap_1	Sdr4-n
EMTeJ373	Tonghe899	GJ-tmp-early	Hap_3	Sdr4-n
EMTeJ374	Tonghe888	GJ-tmp-early	Hap_1	Sdr4-n
EMTeJ375	Tonghe890	GJ-tmp-early	Hap_1	Sdr4-n
EMTeJ376	Tonghe18	GJ-tmp-early	Hap_3	Sdr4-n
EMTeJ377	Tongyuan515	GJ-tmp-early	Hap_1	Sdr4-n
EMTeJ378	Changbai20	GJ-tmp-early	Hap_3	Sdr4-n
EMTeJ379	Changbai25hao	GJ-tmp-early	Hap_2	Sdr4-n
EMTeJ38	JiK11	GJ-tmp-early	Hap_3	Sdr4-n
EMTeJ380	Shennong 87-913	GJ-tmp-early	Hap_2	Sdr4-n
EMTeJ381	Jigeng816	GJ-tmp-early	Hap_3	Sdr4-n
EMTeJ382	jigeng515	GJ-tmp-early	Hap_3	Sdr4-n
EMTeJ383	jigeng816	GJ-tmp-early	Hap_3	Sdr4-n
EMTeJ384	Ninggeng18	GJ-tmp-early	Hap_2	Sdr4-n
EMTeJ385	Ninggeng25	GJ-tmp-early	Hap_3	Sdr4-n
EMTeJ386	Ninggeng26	GJ-tmp-early	Hap_3	Sdr4-n
EMTeJ387	Ninggeng27	GJ-tmp-early	Hap_4	Sdr4-n
EMTeJ388	Ninggeng29	GJ-tmp-early	Hap_3	Sdr4-n
EMTeJ389	Ninggeng31	GJ-tmp-early	Hap_3	Sdr4-n
EMTeJ39	DongNong424	GJ-tmp-early	Hap_1	Sdr4-n
EMTeJ390	Ninggeng33	GJ-tmp-early	Hap_1	Sdr4-n
EMTeJ391	Ninggeng42	GJ-tmp-early	Hap_3	Sdr4-n
EMTeJ4	KenDao11Hao	GJ-tmp-early	Hap_1	Sdr4-n
EMTeJ40	DongNong423	GJ-tmp-early	Hap_1	Sdr4-n
EMTeJ41	DongNong418	GJ-tmp-early	Hap_3	NA
EMTeJ42	WuYouDao1Hao	GJ-tmp-early	Hap_3	Sdr4-n
EMTeJ43	ShangYu418	GJ-tmp-early	Hap_1	Sdr4-n
EMTeJ44	SanJiang1Hao	GJ-tmp-early	Hap_1	NA
EMTeJ45	HeiGeng5Hao	GJ-tmp-early	Hap_1	Sdr4-n
EMTeJ46	MuDanJiang19Hao	GJ-tmp-early	Hap_3	Sdr4-n
EMTeJ47	HuaiDao6Hao	GJ-tmp-early	Hap_1	Sdr4-n
EMTeJ48	PuXuan27	GJ-tmp-early	Hap_3	Sdr4-n
EMTeJ49	PuXuan26	GJ-tmp-early	Hap_3	Sdr4-n
EMTeJ5	KenDao9Hao	GJ-tmp-early	Hap_1	Sdr4-n
EMTeJ50	PuXuan25	GJ-tmp-early	Hap_1	Sdr4-n
EMTeJ51	DongNong414	GJ-tmp-early	Hap_1	Sdr4-n
EMTeJ52	DongNong413	GJ-tmp-early	Hap_2	NA
EMTeJ53	SongGeng1Hao	GJ-tmp-early	Hap_1	Sdr4-n
EMTeJ54	He81-8-2-3	GJ-tmp-early	Hap_1	Sdr4-n
EMTeJ55	LongZa8304-3	GJ-tmp-early	Hap_1	Sdr4-n
EMTeJ56	LongGeng4Hao	GJ-tmp-early	Hap_1	Sdr4-n
EMTeJ57	HeJiao7523	GJ-tmp-early	Hap_1	Sdr4-n
EMTeJ58	LongGeng3Hao	GJ-tmp-early	Hap_1	Sdr4-n
EMTeJ59	JiGeng503	GJ-tmp-early	Hap_3	NA
EMTeJ6	KenDao8Hao	GJ-tmp-early	Hap_3	Sdr4-n
EMTeJ60	HeiGeng4Hao	GJ-tmp-early	Hap_1	Sdr4-n
EMTeJ61	PuXuan24	GJ-tmp-early	Hap_3	Sdr4-n
EMTeJ62	PuXuan18	GJ-tmp-early	Hap_3	Sdr4-n
EMTeJ63	PuZhan1Hao	GJ-tmp-early	Hap_3	Sdr4-n
EMTeJ64	Ken83-458	GJ-tmp-early	Hap_2	Sdr4-n
EMTeJ65	NingGeng36	GJ-tmp-early	Hap_4	Sdr4-n
EMTeJ66	Ken82-575	GJ-tmp-early	Hap_3	Sdr4-n
EMTeJ67	KenNuo2Hao	GJ-tmp-early	Hap_1	NA
EMTeJ68	HeJiao7504	GJ-tmp-early	Hap_1	NA
EMTeJ69	HeJiang23Hao	GJ-tmp-early	Hap_1	Sdr4-n
EMTeJ7	GangYuan8Hao	GJ-tmp-early	Hap_2	Sdr4-n
EMTeJ70	HeJiang21Hao	GJ-tmp-early	Hap_3	Sdr4-n
EMTeJ71	HeJiang20Hao	GJ-tmp-early	Hap_1	Sdr4-n
EMTeJ72	HeJiang19Hao	GJ-tmp-early	Hap_1	Sdr4-n
EMTeJ73	HeJiang8Hao	GJ-tmp-early	Hap_3	Sdr4-n
EMTeJ74	XingHuo1Hao	GJ-tmp-early	Hap_1	Sdr4-n
EMTeJ75	MuDanJiang18Hao	GJ-tmp-early	Hap_1	Sdr4-n
EMTeJ76	ShuiLuDao5Hao	GJ-tmp-early	Hap_1	Sdr4-n
EMTeJ77	ShuiLuDao1Hao	GJ-tmp-early	Hap_1	Sdr4-n
EMTeJ78	GaiLiangGuoGuang	GJ-tmp-early	Hap_3	Sdr4-n
EMTeJ79	QingAnFengYu	GJ-tmp-early	Hap_1	Sdr4-n
EMTeJ8	SongGeng10Hao	GJ-tmp-early	Hap_3	Sdr4-n
EMTeJ80	TaiYang3Hao	GJ-tmp-early	Hap_1	Sdr4-n
EMTeJ81	FengChan9Hao	GJ-tmp-early	Hap_1	Sdr4-n
EMTeJ82	FengChan5Hao	GJ-tmp-early	Hap_1	Sdr4-n
EMTeJ83	FengChan4Hao	GJ-tmp-early	Hap_3	Sdr4-n
EMTeJ84	ZaoShuQingSen	GJ-tmp-early	Hap_1	Sdr4-n
EMTeJ85	PuHongGenZhanDao	GJ-tmp-early	Hap_1	Sdr4-n
EMTeJ86	Stejaree4	GJ-tmp-early	Hap_3	NA
EMTeJ87	MuZhan2Hao	GJ-tmp-early	Hap_1	Sdr4-n
EMTeJ88	MuDanJiang12Hao	GJ-tmp-early	Hap_1	Sdr4-n
EMTeJ89	MuDanJiang8Hao	GJ-tmp-early	Hap_1	Sdr4-n
EMTeJ9	SongGeng8Hao	GJ-tmp-early	Hap_3	Sdr4-n
EMTeJ90	MuDanJiang2Hao	GJ-tmp-early	Hap_1	Sdr4-n
EMTeJ91	MuDanJiang1Hao	GJ-tmp-early	Hap_1	Sdr4-n
EMTeJ92	YuShenLongBaiMao	GJ-tmp-early	Hap_1	Sdr4-n
EMTeJ93	BeiHai1Hao	GJ-tmp-early	Hap_1	Sdr4-n
EMTeJ94	DongNong425	GJ-tmp-early	Hap_2	NA
EMTeJ95	HeJiang16Hao	GJ-tmp-early	Hap_1	Sdr4-n
EMTeJ96	HeJiang14Hao	GJ-tmp-early	Hap_1	Sdr4-n
EMTeJ97	HeJiang13Hao	GJ-tmp-early	Hap_1	Sdr4-n
EMTeJ98	HeJiang10Hao	GJ-tmp-early	Hap_1	Sdr4-n
EMTeJ99	HeJiang9Hao	GJ-tmp-early	Hap_1	Sdr4-n
IndL1	B006	XI-land	Hap_2	Sdr4-k
IndL10	B089	XI-land	Hap_2	Sdr4-n
IndL100	IRIS_313-11521	XI-land	Hap_4	Sdr4-k
IndL101	IRIS_313-11527	XI-land	Hap_2	Sdr4-n
IndL102	IRIS_313-11528	XI-land	Hap_2	Sdr4-n
IndL103	IRIS_313-11530	XI-land	Hap_7	Sdr4-n
IndL104	IRIS_313-11532	XI-land	Hap_2	Sdr4-n
IndL105	IRIS_313-11534	XI-land	Hap_5	Sdr4-n
IndL106	IRIS_313-11540	XI-land	Hap_2	Sdr4-n
IndL107	IRIS_313-11554	XI-land	Hap_5	Sdr4-n
IndL108	IRIS_313-11558	XI-land	Hap_7	Sdr4-k'
IndL109	IRIS_313-11561	XI-land	Hap_7	Sdr4-n
IndL11	B090	XI-land	Hap_2	Sdr4-n
IndL110	IRIS_313-11565	XI-land	Hap_4	Sdr4-n
IndL111	IRIS_313-11568	XI-land	Hap_4	Sdr4-n
IndL112	IRIS_313-11608	XI-land	Hap_5	Sdr4-n
IndL113	IRIS_313-11610	XI-land	Hap_5	Sdr4-n
IndL114	IRIS_313-11624	XI-land	Hap_4	Sdr4-n
IndL115	IRIS_313-11673	XI-land	Hap_2	Sdr4-n
IndL116	IRIS_313-11676	XI-land	Hap_2	Sdr4-k
IndL117	IRIS_313-11677	XI-land	Hap_2	Sdr4-k
IndL118	IRIS_313-11678	XI-land	Hap_2	Sdr4-n
IndL119	IRIS_313-12000	XI-land	Hap_7	Sdr4-n
IndL12	B091	XI-land	Hap_4	Sdr4-n
IndL120	IRIS_313-12005	XI-land	Hap_5	Sdr4-n
IndL121	IRIS_313-12015	XI-land	Hap_5	Sdr4-n
IndL122	IRIS_313-12017	XI-land	Hap_4	Sdr4-n
IndL123	IRIS_313-12027	XI-land	Hap_4	Sdr4-n
IndL124	IRIS_313-12028	XI-land	Hap_4	Sdr4-n
IndL125	IRIS_313-12037	XI-land	Hap_2	Sdr4-k
IndL126	IRIS_313-12038	XI-land	Hap_9	Sdr4-k
IndL127	IRIS_313-12039	XI-land	Hap_9	Sdr4-n
IndL128	IRIS_313-12040	XI-land	Hap_7	Sdr4-k
IndL129	IRIS_313-12041	XI-land	Hap_2	Sdr4-k
IndL13	B093	XI-land	Hap_7	Sdr4-n
IndL130	IRIS_313-12042	XI-land	Hap_9	Sdr4-n
IndL131	IRIS_313-12043	XI-land	Hap_9	Sdr4-n
IndL132	IRIS_313-12044	XI-land	Hap_2	Sdr4-k
IndL133	IRIS_313-12046	XI-land	Hap_4	Sdr4-n
IndL134	IRIS_313-12047	XI-land	Hap_7	Sdr4-n
IndL135	IRIS_313-12048	XI-land	Hap_4	Sdr4-n
IndL136	IRIS_313-12050	XI-land	Hap_2	Sdr4-k
IndL137	IRIS_313-12052	XI-land	Hap_7	Sdr4-n
IndL138	IRIS_313-12058	XI-land	Hap_9	Sdr4-k
IndL139	IRIS_313-12067	XI-land	Hap_7	Sdr4-n
IndL14	B094	XI-land	Hap_2	Sdr4-n
IndL140	IRIS_313-12082	XI-land	Hap_4	Sdr4-k'
IndL141	IRIS_313-12083	XI-land	Hap_2	Sdr4-n
IndL142	IRIS_313-12096	XI-land	Hap_7	Sdr4-n
IndL143	IRIS_313-12097	XI-land	Hap_7	Sdr4-k
IndL144	IRIS_313-12101	XI-land	Hap_2	Sdr4-n
IndL145	IRIS_313-12102	XI-land	Hap_2	Sdr4-n
IndL146	IRIS_313-12109	XI-land	Hap_9	Sdr4-n
IndL147	IRIS_313-12121	XI-land	Hap_2	Sdr4-n
IndL148	IRIS_313-12127	XI-land	Hap_2	Sdr4-n
IndL149	IRIS_313-12128	XI-land	Hap_9	Sdr4-n
IndL15	B095	XI-land	Hap_4	Sdr4-k'
IndL150	IRIS_313-12133	XI-land	Hap_2	Sdr4-n
IndL151	IRIS_313-12138	XI-land	Hap_7	Sdr4-n
IndL152	IRIS_313-12142	XI-land	Hap_9	Sdr4-n
IndL153	IRIS_313-12146	XI-land	Hap_2	Sdr4-n
IndL154	IRIS_313-12147	XI-land	Hap_9	Sdr4-n
IndL155	IRIS_313-12148	XI-land	Hap_2	Sdr4-n
IndL156	IRIS_313-12151	XI-land	Hap_9	Sdr4-n
IndL157	IRIS_313-12161	XI-land	Hap_9	Sdr4-n
IndL158	IRIS_313-12180	XI-land	Hap_7	Sdr4-n
IndL159	IRIS_313-12182	XI-land	Hap_7	Sdr4-k
IndL16	B096	XI-land	Hap_4	Sdr4-n
IndL160	IRIS_313-12190	XI-land	Hap_2	Sdr4-k
IndL161	IRIS_313-12193	XI-land	Hap_7	Sdr4-k
IndL162	IRIS_313-12207	XI-land	Hap_4	Sdr4-n
IndL163	IRIS_313-12210	XI-land	Hap_4	Sdr4-n
IndL164	IRIS_313-12220	XI-land	Hap_9	Sdr4-k
IndL165	IRIS_313-12222	XI-land	Hap_2	Sdr4-n
IndL166	IRIS_313-12224	XI-land	Hap_7	Sdr4-n
IndL167	IRIS_313-12225	XI-land	Hap_7	Sdr4-n
IndL168	IRIS_313-12229	XI-land	Hap_9	Sdr4-n
IndL169	IRIS_313-12231	XI-land	Hap_7	Sdr4-n
IndL17	B097	XI-land	Hap_4	Sdr4-k
IndL170	IRIS_313-12260	XI-land	Hap_2	Sdr4-n
IndL171	IRIS_313-12263	XI-land	Hap_9	Sdr4-n
IndL172	IRIS_313-12268	XI-land	Hap_2	Sdr4-n
IndL173	IRIS_313-12269	XI-land	Hap_7	Sdr4-n
IndL174	IRIS_313-12270	XI-land	Hap_2	Sdr4-n
IndL175	IRIS_313-12286	XI-land	Hap_2	Sdr4-n
IndL176	IRIS_313-12287	XI-land	Hap_9	Sdr4-n
IndL177	IRIS_313-12288	XI-land	Hap_9	Sdr4-n
IndL178	IRIS_313-12290	XI-land	Hap_7	Sdr4-n
IndL179	IRIS_313-12292	XI-land	Hap_9	Sdr4-n
IndL18	B107	XI-land	Hap_7	Sdr4-n
IndL180	IRIS_313-12300	XI-land	Hap_7	Sdr4-n
IndL181	IRIS_313-12303	XI-land	Hap_7	Sdr4-n
IndL182	IRIS_313-12305	XI-land	Hap_9	Sdr4-n
IndL19	B129	XI-land	Hap_2	Sdr4-n
IndL2	B007	XI-land	Hap_2	Sdr4-n
IndL20	B133	XI-land	Hap_3	Sdr4-n
IndL21	B135	XI-land	Hap_2	Sdr4-n
IndL22	B149	XI-land	Hap_7	Sdr4-n
IndL23	B163	XI-land	Hap_5	Sdr4-n
IndL24	B207	XI-land	Hap_2	Sdr4-n
IndL25	B210	XI-land	Hap_7	Sdr4-n
IndL26	B214	XI-land	Hap_2	Sdr4-n
IndL27	B216	XI-land	Hap_5	Sdr4-n
IndL28	B217	XI-land	Hap_2	Sdr4-n
IndL29	B219	XI-land	Hap_2	Sdr4-n
IndL3	B024	XI-land	Hap_4	Sdr4-n
IndL30	B224	XI-land	Hap_4	Sdr4-k
IndL31	B227	XI-land	Hap_2	Sdr4-n
IndL32	B229	XI-land	Hap_2	Sdr4-n
IndL33	B246	XI-land	Hap_4	Sdr4-n
IndL34	B260	XI-land	Hap_2	Sdr4-n
IndL35	B261	XI-land	Hap_4	Sdr4-n
IndL36	B264	XI-land	Hap_4	Sdr4-n
IndL37	B265	XI-land	Hap_7	Sdr4-k
IndL38	B268	XI-land	Hap_7	Sdr4-n
IndL39	CX10	XI-land	Hap_2	Sdr4-n
IndL4	B029	XI-land	Hap_2	Sdr4-n
IndL40	CX14	XI-land	Hap_1	Sdr4-n
IndL41	CX153	XI-land	Hap_2	Sdr4-n
IndL42	CX160	XI-land	Hap_2	Sdr4-n
IndL43	CX161	XI-land	Hap_7	Sdr4-n
IndL44	CX18	XI-land	Hap_4	Sdr4-n
IndL45	CX19	XI-land	Hap_2	Sdr4-n
IndL46	CX22	XI-land	Hap_2	Sdr4-n
IndL47	CX247	XI-land	Hap_2	Sdr4-n
IndL48	CX275	XI-land	Hap_9	Sdr4-n
IndL49	CX3	XI-land	Hap_7	Sdr4-n
IndL5	B035	XI-land	Hap_2	Sdr4-n
IndL50	CX313	XI-land	Hap_2	Sdr4-k
IndL51	CX381	XI-land	Hap_7	Sdr4-k'
IndL52	CX54	XI-land	Hap_9	Sdr4-n
IndL53	CX542	XI-land	Hap_2	Sdr4-k
IndL54	CX60	XI-land	Hap_2	Sdr4-n
IndL55	CX80	XI-land	Hap_7	Sdr4-n
IndL56	IRIS_313-10000	XI-land	Hap_4	Sdr4-n
IndL57	IRIS_313-10007	XI-land	Hap_4	Sdr4-n
IndL58	IRIS_313-10010	XI-land	Hap_7	Sdr4-n
IndL59	IRIS_313-10045	XI-land	Hap_2	Sdr4-n
IndL6	B044	XI-land	Hap_4	Sdr4-n
IndL60	IRIS_313-10047	XI-land	Hap_4	Sdr4-n
IndL61	IRIS_313-10151	XI-land	Hap_9	Sdr4-k
IndL62	IRIS_313-10650	XI-land	Hap_5	Sdr4-n
IndL63	IRIS_313-10651	XI-land	Hap_9	Sdr4-k
IndL64	IRIS_313-10900	XI-land	Hap_9	Sdr4-k
IndL65	IRIS_313-10901	XI-land	Hap_9	Sdr4-n
IndL66	IRIS_313-10903	XI-land	Hap_2	Sdr4-n
IndL67	IRIS_313-10973	XI-land	Hap_4	Sdr4-n
IndL68	IRIS_313-10975	XI-land	Hap_7	Sdr4-k
IndL69	IRIS_313-10977	XI-land	Hap_4	Sdr4-n
IndL7	B076	XI-land	Hap_4	Sdr4-n
IndL70	IRIS_313-11081	XI-land	Hap_7	Sdr4-n
IndL71	IRIS_313-11083	XI-land	Hap_9	Sdr4-k
IndL72	IRIS_313-11090	XI-land	Hap_2	Sdr4-n
IndL73	IRIS_313-11091	XI-land	Hap_2	Sdr4-n
IndL74	IRIS_313-11113	XI-land	Hap_2	Sdr4-k
IndL75	IRIS_313-11114	XI-land	Hap_7	Sdr4-n
IndL76	IRIS_313-11118	XI-land	Hap_9	Sdr4-k
IndL77	IRIS_313-11317	XI-land	Hap_5	Sdr4-k
IndL78	IRIS_313-11318	XI-land	Hap_5	Sdr4-n
IndL79	IRIS_313-11320	XI-land	Hap_4	Sdr4-n
IndL8	B079	XI-land	Hap_4	Sdr4-n
IndL80	IRIS_313-11335	XI-land	Hap_4	Sdr4-n
IndL81	IRIS_313-11338	XI-land	Hap_4	Sdr4-k'
IndL82	IRIS_313-11344	XI-land	Hap_2	Sdr4-k
IndL83	IRIS_313-11345	XI-land	Hap_4	Sdr4-n
IndL84	IRIS_313-11394	XI-land	Hap_7	Sdr4-k
IndL85	IRIS_313-11398	XI-land	Hap_5	Sdr4-n
IndL86	IRIS_313-11445	XI-land	Hap_2	Sdr4-n
IndL87	IRIS_313-11446	XI-land	Hap_5	Sdr4-n
IndL88	IRIS_313-11447	XI-land	Hap_7	Sdr4-k'
IndL89	IRIS_313-11460	XI-land	Hap_7	Sdr4-k
IndL9	B082	XI-land	Hap_4	Sdr4-n
IndL90	IRIS_313-11465	XI-land	Hap_2	Sdr4-n
IndL91	IRIS_313-11471	XI-land	Hap_2	Sdr4-n
IndL92	IRIS_313-11490	XI-land	Hap_7	Sdr4-n
IndL93	IRIS_313-11496	XI-land	Hap_2	Sdr4-n
IndL94	IRIS_313-11499	XI-land	Hap_2	Sdr4-n
IndL95	IRIS_313-11500	XI-land	Hap_5	Sdr4-k'
IndL96	IRIS_313-11505	XI-land	Hap_2	Sdr4-n
IndL97	IRIS_313-11506	XI-land	Hap_4	Sdr4-n
IndL98	IRIS_313-11509	XI-land	Hap_2	Sdr4-n
IndL99	IRIS_313-11511	XI-land	Hap_2	Sdr4-n
LMTeJ1	XiXuan1Hao	GJ-tmp-late	Hap_3	Sdr4-n
LMTeJ10	WuGeng4Hao	GJ-tmp-late	Hap_1	Sdr4-n
LMTeJ100	JinDao1007	GJ-tmp-late	Hap_2	Sdr4-n
LMTeJ101	JinDao263	GJ-tmp-late	Hap_1	Sdr4-n
LMTeJ102	SuXiu10Hao	GJ-tmp-late	Hap_1	Sdr4-n
LMTeJ103	LianJiaGeng1Hao	GJ-tmp-late	Hap_1	Sdr4-n
LMTeJ104	XiuShui134	GJ-tmp-late	Hap_1	Sdr4-n
LMTeJ105	XiuShui09	GJ-tmp-late	Hap_1	Sdr4-n
LMTeJ106	XiuShui114	GJ-tmp-late	Hap_1	Sdr4-n
LMTeJ107	XiuShui123	GJ-tmp-late	Hap_1	Sdr4-n
LMTeJ108	LianGeng9Hao	GJ-tmp-late	Hap_1	Sdr4-n
LMTeJ109	XiuShui137	GJ-tmp-late	Hap_1	Sdr4-n
LMTeJ11	SiDao10Hao	GJ-tmp-late	Hap_1	Sdr4-n
LMTeJ110	XiuShui128	GJ-tmp-late	Hap_3	Sdr4-n
LMTeJ111	Jia33	GJ-tmp-late	Hap_1	Sdr4-n
LMTeJ112	Bing8979	GJ-tmp-late	Hap_1	Sdr4-n
LMTeJ113	Bing03123	GJ-tmp-late	Hap_1	NA
LMTeJ114	Bing03123	GJ-tmp-late	Hap_1	Sdr4-n
LMTeJ115	Bing03123	GJ-tmp-late	Hap_1	Sdr4-n
LMTeJ116	Jia02147(JiaXing)	GJ-tmp-late	Hap_1	Sdr4-n
LMTeJ117	JiaHua1Hao	GJ-tmp-late	Hap_1	NA
LMTeJ118	ChunJiang1Hao	GJ-tmp-late	Hap_1	Sdr4-n
LMTeJ119	LianGeng10Hao	GJ-tmp-late	Hap_1	Sdr4-n
LMTeJ12	YanGeng5Hao	GJ-tmp-late	Hap_1	Sdr4-n
LMTeJ120	YongGeng05-8	GJ-tmp-late	Hap_1	Sdr4-n
LMTeJ121	HuGeng312	GJ-tmp-late	Hap_1	Sdr4-n
LMTeJ122	QingJiao301	GJ-tmp-late	Hap_1	Sdr4-n
LMTeJ123	JinNongFeng	GJ-tmp-late	Hap_3	Sdr4-n
LMTeJ124	JinFeng	GJ-tmp-late	Hap_3	Sdr4-n
LMTeJ125	Han287	GJ-tmp-late	Hap_1	Sdr4-n
LMTeJ126	YanGeng2Hao	GJ-tmp-late	Hap_1	NA
LMTeJ127	YanGeng5Hao	GJ-tmp-late	Hap_1	Sdr4-n
LMTeJ128	HuaiDao11Hao	GJ-tmp-late	Hap_1	Sdr4-n
LMTeJ129	DanGeng06-8	GJ-tmp-late	Hap_1	Sdr4-n
LMTeJ13	TongGeng109	GJ-tmp-late	Hap_1	Sdr4-n
LMTeJ130	Jia09-90	GJ-tmp-late	Hap_2	Sdr4-n
LMTeJ131	HuaiNuo12Hao	GJ-tmp-late	Hap_1	Sdr4-n
LMTeJ132	JinDao253	GJ-tmp-late	Hap_1	NA
LMTeJ133	TianJin28-1	GJ-tmp-late	Hap_2	NA
LMTeJ134	HuaiDao13Hao	GJ-tmp-late	Hap_1	NA
LMTeJ135	YuGeng6Hao	GJ-tmp-late	Hap_1	Sdr4-n
LMTeJ136	JiaHe218	GJ-tmp-late	Hap_1	Sdr4-n
LMTeJ137	Nipponbare	GJ-tmp-late	Hap_1	Sdr4-n
LMTeJ138	TaiWan30	GJ-tmp-late	Hap_3	Sdr4-n
LMTeJ139	TaiWan65	GJ-tmp-late	Hap_1	Sdr4-n
LMTeJ14	XiangGeng111	GJ-tmp-late	Hap_1	Sdr4-n
LMTeJ140	XuDao4Hao	GJ-tmp-late	Hap_1	Sdr4-n
LMTeJ141	HuaiDao14Hao	GJ-tmp-late	Hap_1	Sdr4-n
LMTeJ142	HuaiDao15Hao	GJ-tmp-late	Hap_1	Sdr4-n
LMTeJ143	YanXuan2Hao	GJ-tmp-late	Hap_1	Sdr4-n
LMTeJ144	YanGeng7Hao	GJ-tmp-late	Hap_1	Sdr4-n
LMTeJ145	YanGeng11Hao	GJ-tmp-late	Hap_1	Sdr4-n
LMTeJ146	XuDao5Hao	GJ-tmp-late	Hap_1	Sdr4-n
LMTeJ147	YanDao9Hao	GJ-tmp-late	Hap_1	Sdr4-n
LMTeJ148	YanDao60Hao	GJ-tmp-late	Hap_1	Sdr4-n
LMTeJ149	YangGeng805	GJ-tmp-late	Hap_1	Sdr4-n
LMTeJ15	ZhenXiangGeng5Hao	GJ-tmp-late	Hap_4	Sdr4-n
LMTeJ150	XiangGeng49	GJ-tmp-late	Hap_1	Sdr4-n
LMTeJ151	YangGeng4038	GJ-tmp-late	Hap_4	Sdr4-n
LMTeJ152	YangGeng806	GJ-tmp-late	Hap_1	Sdr4-n
LMTeJ153	YangGeng186	GJ-tmp-late	Hap_3	Sdr4-n
LMTeJ154	XuDao6Hao	GJ-tmp-late	Hap_1	Sdr4-n
LMTeJ155	YangFuGeng8Hao	GJ-tmp-late	Hap_4	Sdr4-n
LMTeJ156	ZhenDao11	GJ-tmp-late	Hap_1	Sdr4-n
LMTeJ157	ZhenDao14Hao	GJ-tmp-late	Hap_1	Sdr4-n
LMTeJ158	ZhenDao15Hao	GJ-tmp-late	Hap_1	Sdr4-n
LMTeJ159	ZhenDao16Hao	GJ-tmp-late	Hap_1	Sdr4-n
LMTeJ16	WuYunGeng8Hao	GJ-tmp-late	Hap_1	Sdr4-n
LMTeJ160	NingGeng1Hao	GJ-tmp-late	Hap_2	Sdr4-n
LMTeJ161	XuDao7Hao	GJ-tmp-late	Hap_1	Sdr4-n
LMTeJ162	NingGeng3Hao	GJ-tmp-late	Hap_1	Sdr4-n
LMTeJ163	NingGeng4Hao	GJ-tmp-late	Hap_1	Sdr4-n
LMTeJ164	NanGeng44	GJ-tmp-late	Hap_1	Sdr4-n
LMTeJ165	NanGeng46	GJ-tmp-late	Hap_1	Sdr4-n
LMTeJ166	NanGeng49	GJ-tmp-late	Hap_1	Sdr4-n
LMTeJ167	07Gy31	GJ-tmp-late	Hap_1	Sdr4-n
LMTeJ168	XuGeng8Hao	GJ-tmp-late	Hap_1	Sdr4-n
LMTeJ169	WuYunGeng7Hao	GJ-tmp-late	Hap_1	Sdr4-n
LMTeJ17	YangGeng9538	GJ-tmp-late	Hap_2	Sdr4-n
LMTeJ170	WuYunGeng22Hao	GJ-tmp-late	Hap_1	Sdr4-n
LMTeJ171	WuYunGeng24Hao	GJ-tmp-late	Hap_1	NA
LMTeJ172	WuXiangGeng14Hao	GJ-tmp-late	Hap_1	Sdr4-n
LMTeJ173	ZhongDao1Hao	GJ-tmp-late	Hap_1	Sdr4-n
LMTeJ174	WuYuGeng2Hao	GJ-tmp-late	Hap_1	Sdr4-n
LMTeJ175	RuanYu2Hao	GJ-tmp-late	Hap_1	Sdr4-n
LMTeJ176	YunCunRuanMi	GJ-tmp-late	Hap_1	Sdr4-n
LMTeJ177	LianGeng4Hao	GJ-tmp-late	Hap_1	NA
LMTeJ178	HuaGeng2Hao	GJ-tmp-late	Hap_4	Sdr4-n
LMTeJ179	HuaGeng3Hao	GJ-tmp-late	Hap_4	Sdr4-n
LMTeJ18	NanGeng39	GJ-tmp-late	Hap_1	Sdr4-n
LMTeJ180	HuaGeng6Hao	GJ-tmp-late	Hap_1	NA
LMTeJ181	DaHuaXiangNuo	GJ-tmp-late	Hap_1	Sdr4-n
LMTeJ182	LianGeng6Hao	GJ-tmp-late	Hap_1	Sdr4-n
LMTeJ183	SuXiangGeng2Hao	GJ-tmp-late	Hap_1	Sdr4-n
LMTeJ184	R109	GJ-tmp-late	Hap_1	NA
LMTeJ185	ChangNongGeng4Hao	GJ-tmp-late	Hap_1	Sdr4-n
LMTeJ186	ChangGeng09-5	GJ-tmp-late	Hap_3	Sdr4-n
LMTeJ187	NanTongZiNuo	GJ-tmp-late	Hap_1	Sdr4-n
LMTeJ188	ShengDao15	GJ-tmp-late	Hap_1	Sdr4-n
LMTeJ189	YanDao12Hao	GJ-tmp-late	Hap_1	Sdr4-n
LMTeJ19	WuYunGeng11Hao	GJ-tmp-late	Hap_1	Sdr4-n
LMTeJ2	GuiHuaHuang	GJ-tmp-late	Hap_1	Sdr4-n
LMTeJ20	ZhenDao8Hao	GJ-tmp-late	Hap_1	Sdr4-n
LMTeJ21	HuaGeng1Hao	GJ-tmp-late	Hap_1	Sdr4-n
LMTeJ22	GuangLingXiangGeng	GJ-tmp-late	Hap_1	Sdr4-n
LMTeJ23	TongYuGeng1Hao	GJ-tmp-late	Hap_1	Sdr4-n
LMTeJ24	NanGeng41	GJ-tmp-late	Hap_1	Sdr4-n
LMTeJ25	HuaiDao7Hao	GJ-tmp-late	Hap_1	Sdr4-n
LMTeJ26	YangFuGeng7Hao	GJ-tmp-late	Hap_1	Sdr4-n
LMTeJ27	YanGeng9Hao	GJ-tmp-late	Hap_1	Sdr4-n
LMTeJ28	HuaGeng4Hao	GJ-tmp-late	Hap_1	Sdr4-n
LMTeJ29	HuaiGeng9Hao	GJ-tmp-late	Hap_1	Sdr4-n
LMTeJ3	NongKen57	GJ-tmp-late	Hap_1	Sdr4-n
LMTeJ30	YanGeng9Hao	GJ-tmp-late	Hap_1	Sdr4-n
LMTeJ31	HuaiDao10Hao	GJ-tmp-late	Hap_1	Sdr4-n
LMTeJ32	YangNongGeng1Hao	GJ-tmp-late	Hap_1	Sdr4-n
LMTeJ33	YanGeng10Hao	GJ-tmp-late	Hap_1	Sdr4-n
LMTeJ34	NanGeng45	GJ-tmp-late	Hap_1	Sdr4-n
LMTeJ35	WuYunGeng24Hao	GJ-tmp-late	Hap_1	Sdr4-n
LMTeJ36	NingGeng5Hao	GJ-tmp-late	Hap_1	Sdr4-n
LMTeJ37	ZhenDao14Hao	GJ-tmp-late	Hap_1	Sdr4-n
LMTeJ38	NanGeng11	GJ-tmp-late	Hap_1	Sdr4-n
LMTeJ39	NanGeng33	GJ-tmp-late	Hap_1	Sdr4-n
LMTeJ4	YanGeng2Hao	GJ-tmp-late	Hap_1	Sdr4-n
LMTeJ40	XiuShui04	GJ-tmp-late	Hap_1	Sdr4-n
LMTeJ41	ZhenDao6Hao	GJ-tmp-late	Hap_1	Sdr4-n
LMTeJ42	WuYuGeng5Hao	GJ-tmp-late	Hap_1	Sdr4-n
LMTeJ43	Nipponbare	GJ-tmp-late	Hap_1	Sdr4-n
LMTeJ44	HuangJinQing	GJ-tmp-late	Hap_1	Sdr4-n
LMTeJ46	AiJiNuoMi	GJ-tmp-late	Hap_4	Sdr4-n
LMTeJ47	WuFuGeng	GJ-tmp-late	Hap_1	Sdr4-n
LMTeJ48	XiuShui37	GJ-tmp-late	Hap_1	Sdr4-n
LMTeJ49	ZhenDao7Hao	GJ-tmp-late	Hap_1	Sdr4-n
LMTeJ5	YangGeng201	GJ-tmp-late	Hap_2	Sdr4-n
LMTeJ50	WuXiangDao1Hao	GJ-tmp-late	Hap_1	Sdr4-n
LMTeJ51	Nongken 58	GJ-tmp-late	Hap_1	Sdr4-n
LMTeJ52	LaoHuDao	GJ-tmp-late	Hap_1	Sdr4-n
LMTeJ53	FuNong709	GJ-tmp-late	Hap_1	Sdr4-n
LMTeJ54	XiuShui04	GJ-tmp-late	Hap_1	Sdr4-n
LMTeJ55	HuangKeZao20Ri	GJ-tmp-late	Hap_1	Sdr4-n
LMTeJ56	FuYu	GJ-tmp-late	Hap_3	Sdr4-n
LMTeJ57	ZiJinNuo	GJ-tmp-late	Hap_1	Sdr4-n
LMTeJ58	ZiJinGeng1Hao	GJ-tmp-late	Hap_3	Sdr4-n
LMTeJ59	YanGeng187	GJ-tmp-late	Hap_1	Sdr4-n
LMTeJ6	ZhenDao1Hao	GJ-tmp-late	Hap_1	Sdr4-n
LMTeJ60	HuaGeng2Hao	GJ-tmp-late	Hap_4	Sdr4-n
LMTeJ61	XiuShui11	GJ-tmp-late	Hap_1	Sdr4-n
LMTeJ62	JiaHu6Hao	GJ-tmp-late	Hap_1	Sdr4-n
LMTeJ63	Jia33	GJ-tmp-late	Hap_1	Sdr4-n
LMTeJ64	9522	GJ-tmp-late	Hap_1	Sdr4-n
LMTeJ65	ChunJiang03	GJ-tmp-late	Hap_1	Sdr4-n
LMTeJ66	WuGeng15	GJ-tmp-late	Hap_1	Sdr4-n
LMTeJ67	YanGeng8Hao	GJ-tmp-late	Hap_1	Sdr4-n
LMTeJ68	LaoLaiQing	GJ-tmp-late	Hap_1	Sdr4-n
LMTeJ69	BaWuSan	GJ-tmp-late	Hap_1	Sdr4-n
LMTeJ7	NanGeng36	GJ-tmp-late	Hap_1	Sdr4-n
LMTeJ70	Dan8	GJ-tmp-late	Hap_1	Sdr4-n
LMTeJ71	ZaoDan8	GJ-tmp-late	Hap_1	Sdr4-n
LMTeJ72	TaiHuGeng1Hao	GJ-tmp-late	Hap_1	Sdr4-n
LMTeJ73	XiuShui122	GJ-tmp-late	Hap_1	Sdr4-n
LMTeJ74	SuFengGeng1Hao	GJ-tmp-late	Hap_1	Sdr4-n
LMTeJ75	TaiZhongYu39	GJ-tmp-late	Hap_1	Sdr4-n
LMTeJ76	TaiHuNuo	GJ-tmp-late	Hap_1	Sdr4-n
LMTeJ77	TaiHuGeng2Hao	GJ-tmp-late	Hap_1	Sdr4-n
LMTeJ78	ChangNongGeng1Hao	GJ-tmp-late	Hap_3	Sdr4-n
LMTeJ79	XiuShui63	GJ-tmp-late	Hap_1	Sdr4-n
LMTeJ8	WuYuGeng3Hao	GJ-tmp-late	Hap_1	Sdr4-n
LMTeJ80	ChangNongGeng4Hao	GJ-tmp-late	Hap_1	Sdr4-n
LMTeJ81	XiangGeng	GJ-tmp-late	Hap_1	Sdr4-n
LMTeJ82	TaiHuGeng	GJ-tmp-late	Hap_1	Sdr4-n
LMTeJ83	WuXiangGeng9Hao	GJ-tmp-late	Hap_1	Sdr4-n
LMTeJ84	HeXi15	GJ-tmp-late	Hap_1	Sdr4-n
LMTeJ85	HongXing2Hao	GJ-tmp-late	Hap_2	Sdr4-n
LMTeJ86	LuDao	GJ-tmp-late	Hap_2	Sdr4-n
LMTeJ87	ShenNong0265	GJ-tmp-late	Hap_1	Sdr4-n
LMTeJ88	WuYuGeng30Hao	GJ-tmp-late	Hap_1	Sdr4-n
LMTeJ89	LianGeng7Hao	GJ-tmp-late	Hap_1	Sdr4-n
LMTeJ9	YanGeng4Hao	GJ-tmp-late	Hap_1	Sdr4-n
LMTeJ90	YangGuang200	GJ-tmp-late	Hap_1	Sdr4-n
LMTeJ91	YangGuang600	GJ-tmp-late	Hap_1	Sdr4-n
LMTeJ92	DaLiang203	GJ-tmp-late	Hap_1	Sdr4-n
LMTeJ93	LinDao16Hao	GJ-tmp-late	Hap_1	Sdr4-n
LMTeJ94	LinDao17Hao	GJ-tmp-late	Hap_1	Sdr4-n
LMTeJ95	LinDao18Hao	GJ-tmp-late	Hap_1	NA
LMTeJ96	ZhengDao18Hao	GJ-tmp-late	Hap_1	NA
LMTeJ97	XinDao20	GJ-tmp-late	Hap_2	NA
LMTeJ98	XinDao29	GJ-tmp-late	Hap_1	Sdr4-n
LMTeJ99	LianGeng8Hao	GJ-tmp-late	Hap_1	Sdr4-n
MMTeJ1	Liaojigeng433	GJ-tmp-mid	Hap_1	Sdr4-n
MMTeJ10	Huaxianggeng1hao	GJ-tmp-mid	Hap_1	Sdr4-n
MMTeJ11	Daoyuanxiangjiu	GJ-tmp-mid	Hap_4	Sdr4-n
MMTeJ12	Shennong808	GJ-tmp-mid	Hap_1	Sdr4-n
MMTeJ13	Shennong256	GJ-tmp-mid	Hap_1	Sdr4-n
MMTeJ14	Shennong501	GJ-tmp-mid	Hap_1	Sdr4-n
MMTeJ15	Shennong506	GJ-tmp-mid	Hap_1	Sdr4-n
MMTeJ16	Shennong508	GJ-tmp-mid	Hap_1	Sdr4-n
MMTeJ17	Shennong511	GJ-tmp-mid	Hap_1	Sdr4-n
MMTeJ18	Liaojigeng212	GJ-tmp-mid	Hap_2	Sdr4-n
MMTeJ19	Liaojigeng399	GJ-tmp-mid	Hap_1	Sdr4-n
MMTeJ2	Yangeng939	GJ-tmp-mid	Hap_4	Sdr4-n
MMTeJ20	Liaojigeng401	GJ-tmp-mid	Hap_2	Sdr4-n
MMTeJ21	Liaojigeng1305	GJ-tmp-mid	Hap_1	Sdr4-n
MMTeJ22	Qianchonglang1hao	GJ-tmp-mid	Hap_1	Sdr4-n
MMTeJ23	Qianchonglang2hao	GJ-tmp-mid	Hap_1	Sdr4-n
MMTeJ24	Shennong47	GJ-tmp-mid	Hap_1	Sdr4-n
MMTeJ25	Shennong159	GJ-tmp-mid	Hap_1	Sdr4-n
MMTeJ26	Shennong606	GJ-tmp-mid	Hap_1	Sdr4-n
MMTeJ27	Shennong9741	GJ-tmp-mid	Hap_1	Sdr4-n
MMTeJ28	Shennong9903	GJ-tmp-mid	Hap_1	Sdr4-n
MMTeJ29	Shennong014	GJ-tmp-mid	Hap_1	Sdr4-n
MMTeJ3	Tiegeng11	GJ-tmp-mid	Hap_1	Sdr4-n
MMTeJ30	Shennong016	GJ-tmp-mid	Hap_1	Sdr4-n
MMTeJ31	Shennong2100	GJ-tmp-mid	Hap_1	Sdr4-n
MMTeJ32	Shennong604	GJ-tmp-mid	Hap_1	Sdr4-n
MMTeJ33	Beigeng1	GJ-tmp-mid	Hap_1	Sdr4-n
MMTeJ34	Beigeng1501	GJ-tmp-mid	Hap_1	Sdr4-n
MMTeJ35	Tiegeng7hao	GJ-tmp-mid	Hap_1	Sdr4-n
MMTeJ36	Tiegeng16	GJ-tmp-mid	Hap_1	Sdr4-n
MMTeJ37	Tie14A22	GJ-tmp-mid	Hap_1	Sdr4-n
MMTeJ38	Yangeng456	GJ-tmp-mid	Hap_1	Sdr4-n
MMTeJ39	Yangeng468	GJ-tmp-mid	Hap_1	Sdr4-n
MMTeJ4	Tiegeng17	GJ-tmp-mid	Hap_1	Sdr4-n
MMTeJ40	Yangeng765	GJ-tmp-mid	Hap_1	Sdr4-n
MMTeJ41	Yangeng1402	GJ-tmp-mid	Hap_1	Sdr4-n
MMTeJ42	Yangeng1403	GJ-tmp-mid	Hap_1	Sdr4-n
MMTeJ43	Ninggeng15	GJ-tmp-mid	Hap_1	Sdr4-n
MMTeJ44	Ninggeng16	GJ-tmp-mid	Hap_1	Sdr4-n
MMTeJ45	Ninggeng24	GJ-tmp-mid	Hap_1	Sdr4-n
MMTeJ46	Ninggeng28	GJ-tmp-mid	Hap_1	Sdr4-n
MMTeJ47	Ninggeng32	GJ-tmp-mid	Hap_1	Sdr4-n
MMTeJ48	Ninggeng34	GJ-tmp-mid	Hap_1	Sdr4-n
MMTeJ49	Ninggeng35	GJ-tmp-mid	Hap_1	Sdr4-n
MMTeJ5	Shendao7	GJ-tmp-mid	Hap_1	Sdr4-n
MMTeJ50	Ninggeng37	GJ-tmp-mid	Hap_1	Sdr4-n
MMTeJ51	Ninggeng41	GJ-tmp-mid	Hap_1	Sdr4-n
MMTeJ52	Ninggeng43	GJ-tmp-mid	Hap_1	Sdr4-n
MMTeJ53	Ninggeng45	GJ-tmp-mid	Hap_1	Sdr4-n
MMTeJ54	Ninggeng46	GJ-tmp-mid	Hap_1	Sdr4-n
MMTeJ55	Ninggeng7	GJ-tmp-mid	Hap_1	Sdr4-n
MMTeJ56	Ninggeng9	GJ-tmp-mid	Hap_1	Sdr4-n
MMTeJ6	Shendao529	GJ-tmp-mid	Hap_1	Sdr4-n
MMTeJ7	Liangeng4hao	GJ-tmp-mid	Hap_1	Sdr4-n
MMTeJ8	Daoyuan8hao	GJ-tmp-mid	Hap_1	Sdr4-n
MMTeJ9	Jindao103	GJ-tmp-mid	Hap_4	Sdr4-n
TrJ1	B018	GJ-trp	Hap_4	Sdr4-n
TrJ10	CX151	GJ-trp	Hap_2	Sdr4-n
TrJ100	IRIS_313-12228	GJ-trp	Hap_6	Sdr4-n
TrJ101	IRIS_313-12242	GJ-trp	Hap_6	Sdr4-n
TrJ102	IRIS_313-12258	GJ-trp	Hap_2	Sdr4-n
TrJ103	IRIS_313-12266	GJ-trp	Hap_2	Sdr4-n
TrJ104	IRIS_313-12289	GJ-trp	Hap_2	Sdr4-n
TrJ105	IRIS_313-12299	GJ-trp	Hap_2	Sdr4-n
TrJ106	IRIS_313-12311	GJ-trp	Hap_2	Sdr4-n
TrJ107	IRIS_313-12321	GJ-trp	Hap_2	Sdr4-n
TrJ108	IRIS_313-12322	GJ-trp	Hap_3	Sdr4-n
TrJ109	IRIS_313-12323	GJ-trp	Hap_3	Sdr4-n
TrJ11	IRIS_313-10272	GJ-trp	Hap_4	Sdr4-n
TrJ110	IRIS_313-12336	GJ-trp	Hap_2	Sdr4-n
TrJ111	IRIS_313-12337	GJ-trp	Hap_2	Sdr4-n
TrJ112	IRIS_313-12340	GJ-trp	Hap_6	Sdr4-n
TrJ113	IRIS_313-12342	GJ-trp	Hap_2	Sdr4-n
TrJ114	IRIS_313-12344	GJ-trp	Hap_3	Sdr4-n
TrJ115	IRIS_313-12347	GJ-trp	Hap_1	Sdr4-n
TrJ116	IRIS_313-12348	GJ-trp	Hap_2	Sdr4-n
TrJ117	IRIS_313-12350	GJ-trp	Hap_2	Sdr4-n
TrJ118	IRIS_313-12351	GJ-trp	Hap_2	Sdr4-n
TrJ119	IRIS_313-12352	GJ-trp	Hap_2	Sdr4-n
TrJ12	IRIS_313-10314	GJ-trp	Hap_5	Sdr4-n
TrJ120	IRIS_313-12353	GJ-trp	Hap_6	Sdr4-n
TrJ13	IRIS_313-10373	GJ-trp	Hap_1	Sdr4-n
TrJ14	IRIS_313-10485	GJ-trp	Hap_2	Sdr4-n
TrJ15	IRIS_313-10489	GJ-trp	Hap_4	Sdr4-n
TrJ16	IRIS_313-10541	GJ-trp	Hap_2	Sdr4-n
TrJ17	IRIS_313-10552	GJ-trp	Hap_2	Sdr4-n
TrJ18	IRIS_313-10577	GJ-trp	Hap_2	Sdr4-n
TrJ19	IRIS_313-10578	GJ-trp	Hap_4	Sdr4-n
TrJ2	B134	GJ-trp	Hap_5	Sdr4-n
TrJ20	IRIS_313-10580	GJ-trp	Hap_6	Sdr4-n
TrJ21	IRIS_313-10582	GJ-trp	Hap_2	Sdr4-n
TrJ22	IRIS_313-10619	GJ-trp	Hap_2	Sdr4-n
TrJ23	IRIS_313-10620	GJ-trp	Hap_2	Sdr4-n
TrJ24	IRIS_313-10645	GJ-trp	Hap_2	Sdr4-n
TrJ25	IRIS_313-10703	GJ-trp	Hap_2	Sdr4-n
TrJ26	IRIS_313-10708	GJ-trp	Hap_2	Sdr4-n
TrJ27	IRIS_313-10710	GJ-trp	Hap_2	Sdr4-n
TrJ28	IRIS_313-10752	GJ-trp	Hap_5	Sdr4-n
TrJ29	IRIS_313-10758	GJ-trp	Hap_2	Sdr4-n
TrJ3	B188	GJ-trp	Hap_2	Sdr4-n
TrJ30	IRIS_313-10793	GJ-trp	Hap_2	Sdr4-n
TrJ31	IRIS_313-10794	GJ-trp	Hap_2	Sdr4-n
TrJ32	IRIS_313-10795	GJ-trp	Hap_2	Sdr4-n
TrJ33	IRIS_313-10798	GJ-trp	Hap_2	Sdr4-n
TrJ34	IRIS_313-10827	GJ-trp	Hap_2	Sdr4-n
TrJ35	IRIS_313-10828	GJ-trp	Hap_2	Sdr4-n
TrJ36	IRIS_313-10829	GJ-trp	Hap_2	Sdr4-n
TrJ37	IRIS_313-10830	GJ-trp	Hap_2	Sdr4-n
TrJ38	IRIS_313-10831	GJ-trp	Hap_2	Sdr4-n
TrJ39	IRIS_313-10923	GJ-trp	Hap_2	Sdr4-n
TrJ4	B189	GJ-trp	Hap_2	Sdr4-n
TrJ40	IRIS_313-10953	GJ-trp	Hap_2	Sdr4-n
TrJ41	IRIS_313-10959	GJ-trp	Hap_6	Sdr4-n
TrJ42	IRIS_313-10960	GJ-trp	Hap_6	Sdr4-n
TrJ43	IRIS_313-10999	GJ-trp	Hap_2	Sdr4-n
TrJ44	IRIS_313-11003	GJ-trp	Hap_2	Sdr4-n
TrJ45	IRIS_313-11004	GJ-trp	Hap_2	Sdr4-n
TrJ46	IRIS_313-11009	GJ-trp	Hap_2	Sdr4-n
TrJ47	IRIS_313-11073	GJ-trp	Hap_2	Sdr4-n
TrJ48	IRIS_313-11075	GJ-trp	Hap_1	Sdr4-n
TrJ49	IRIS_313-11077	GJ-trp	Hap_6	Sdr4-n
TrJ5	B190	GJ-trp	Hap_2	Sdr4-n
TrJ50	IRIS_313-11094	GJ-trp	Hap_2	Sdr4-n
TrJ51	IRIS_313-11156	GJ-trp	Hap_2	Sdr4-n
TrJ52	IRIS_313-11183	GJ-trp	Hap_2	Sdr4-n
TrJ53	IRIS_313-11328	GJ-trp	Hap_2	Sdr4-n
TrJ54	IRIS_313-11329	GJ-trp	Hap_4	Sdr4-n
TrJ55	IRIS_313-11337	GJ-trp	Hap_2	Sdr4-n
TrJ56	IRIS_313-11379	GJ-trp	Hap_4	Sdr4-n
TrJ57	IRIS_313-11396	GJ-trp	Hap_2	Sdr4-n
TrJ58	IRIS_313-11426	GJ-trp	Hap_2	Sdr4-n
TrJ59	IRIS_313-11433	GJ-trp	Hap_4	Sdr4-n
TrJ6	B241	GJ-trp	Hap_2	Sdr4-n
TrJ60	IRIS_313-11434	GJ-trp	Hap_2	Sdr4-n
TrJ61	IRIS_313-11438	GJ-trp	Hap_2	Sdr4-n
TrJ62	IRIS_313-11463	GJ-trp	Hap_4	Sdr4-n
TrJ63	IRIS_313-11464	GJ-trp	Hap_1	Sdr4-n
TrJ64	IRIS_313-11472	GJ-trp	Hap_4	Sdr4-k
TrJ65	IRIS_313-11493	GJ-trp	Hap_2	Sdr4-n
TrJ66	IRIS_313-11510	GJ-trp	Hap_3	Sdr4-n
TrJ67	IRIS_313-11512	GJ-trp	Hap_4	Sdr4-n
TrJ68	IRIS_313-11523	GJ-trp	Hap_2	Sdr4-n
TrJ69	IRIS_313-11525	GJ-trp	Hap_2	Sdr4-n
TrJ7	B266	GJ-trp	Hap_2	Sdr4-n
TrJ70	IRIS_313-11526	GJ-trp	Hap_2	Sdr4-n
TrJ71	IRIS_313-11538	GJ-trp	Hap_4	Sdr4-n
TrJ72	IRIS_313-11539	GJ-trp	Hap_4	Sdr4-n
TrJ73	IRIS_313-11658	GJ-trp	Hap_2	Sdr4-n
TrJ74	IRIS_313-11659	GJ-trp	Hap_2	Sdr4-n
TrJ75	IRIS_313-11672	GJ-trp	Hap_1	Sdr4-n
TrJ76	IRIS_313-11738	GJ-trp	Hap_4	Sdr4-k
TrJ77	IRIS_313-11831	GJ-trp	Hap_2	Sdr4-n
TrJ78	IRIS_313-11833	GJ-trp	Hap_5	Sdr4-n
TrJ79	IRIS_313-11845	GJ-trp	Hap_3	Sdr4-n
TrJ8	CX106	GJ-trp	Hap_2	Sdr4-n
TrJ80	IRIS_313-11897	GJ-trp	Hap_6	Sdr4-n
TrJ81	IRIS_313-11913	GJ-trp	Hap_2	Sdr4-n
TrJ82	IRIS_313-11915	GJ-trp	Hap_2	Sdr4-n
TrJ83	IRIS_313-11928	GJ-trp	Hap_2	Sdr4-n
TrJ84	IRIS_313-11929	GJ-trp	Hap_2	Sdr4-n
TrJ85	IRIS_313-11946	GJ-trp	Hap_2	Sdr4-n
TrJ86	IRIS_313-11994	GJ-trp	Hap_6	Sdr4-n
TrJ87	IRIS_313-11995	GJ-trp	Hap_6	Sdr4-n
TrJ88	IRIS_313-12018	GJ-trp	Hap_2	Sdr4-n
TrJ89	IRIS_313-12021	GJ-trp	Hap_2	Sdr4-n
TrJ9	CX116	GJ-trp	Hap_1	Sdr4-n
TrJ90	IRIS_313-12029	GJ-trp	Hap_2	Sdr4-n
TrJ91	IRIS_313-12045	GJ-trp	Hap_2	Sdr4-n
TrJ92	IRIS_313-12051	GJ-trp	Hap_4	Sdr4-n
TrJ93	IRIS_313-12068	GJ-trp	Hap_2	Sdr4-n
TrJ94	IRIS_313-12069	GJ-trp	Hap_2	Sdr4-n
TrJ95	IRIS_313-12129	GJ-trp	Hap_2	Sdr4-n
TrJ96	IRIS_313-12134	GJ-trp	Hap_2	Sdr4-n
TrJ97	IRIS_313-12164	GJ-trp	Hap_2	Sdr4-n
TrJ98	IRIS_313-12226	GJ-trp	Hap_2	Sdr4-n
TrJ99	IRIS_313-12227	GJ-trp	Hap_2	Sdr4-n
Wild1	Wild1	Or-IIIa	Hap_6	Sdr4-k
Wild10	Wild10	Or-IIIa	Hap_5	Sdr4-k
Wild11	Wild11	Or-IIIa	Hap_5	Sdr4-k
Wild12	Wild12	Or-IIIa	Hap_3	Sdr4-k
Wild13	Wild13	Or-IIIa	Hap_2	Sdr4-k
Wild14	Wild14	Or-IIIa	Hap_2	Sdr4-k
Wild15	Wild15	Or-IIIa	Hap_2	Sdr4-k
Wild16	Wild16	Or-IIIa	Hap_3	Sdr4-k
Wild17	Wild17	Or-IIIa	Hap_2	Sdr4-k
Wild18	Wild18	Or-IIIa	Hap_3	Sdr4-k
Wild19	Wild19	Or-IIIa	Hap_8	Sdr4-k
Wild2	Wild2	Or-IIIa	Hap_6	Sdr4-k
Wild20	Wild20	Or-IIIa	Hap_2	Sdr4-k
Wild21	Wild21	Or-IIIa	Hap_5	Sdr4-k
Wild22	Wild22	Or-IIIa	Hap_6	Sdr4-k
Wild23	Wild23	Or-IIIa	Hap_2	Sdr4-k
Wild24	Wild24	Or-IIIa	Hap_5	Sdr4-k
Wild25	Wild25	Or-IIIa	Hap_3	Sdr4-k
Wild26	Wild26	Or-IIIa	Hap_2	Sdr4-k
Wild27	Wild27	Or-IIIa	Hap_5	Sdr4-k
Wild28	Wild28	Or-IIIa	Hap_5	Sdr4-k
Wild29	Wild29	Or-IIIa	Hap_5	Sdr4-k
Wild3	Wild3	Or-IIIa	Hap_6	Sdr4-k
Wild30	Wild30	Or-IIIa	Hap_5	Sdr4-k
Wild31	Wild31	Or-IIIa	Hap_3	Sdr4-k
Wild32	Wild32	Or-IIIa	Hap_4	Sdr4-k
Wild33	Wild33	Or-IIIa	Hap_3	Sdr4-k
Wild34	Wild34	Or-IIIa	Hap_2	Sdr4-k
Wild35	Wild35	Or-IIIa	Hap_2	Sdr4-k
Wild36	Wild36	Or-IIIa	Hap_2	Sdr4-k
Wild37	Wild37	Or-IIIa	Hap_6	Sdr4-k
Wild38	Wild38	Or-IIIa	Hap_2	Sdr4-k
Wild39	Wild39	Or-IIIa	Hap_2	Sdr4-k
Wild4	Wild4	Or-IIIa	Hap_6	Sdr4-k
Wild40	Wild40	Or-IIIa	Hap_3	Sdr4-k
Wild41	Wild41	Or-IIIa	Hap_2	H
Wild42	Wild42	Or-IIIa	Hap_2	Sdr4-k
Wild43	Wild43	Or-IIIa	Hap_4	H
Wild44	Wild44	Or-IIIa	Hap_6	Sdr4-k
Wild45	Wild45	Or-IIIa	Hap_3	Sdr4-k
Wild46	Wild46	Or-IIIa	Hap_6	Sdr4-k
Wild47	Wild47	Or-IIIa	Hap_2	Sdr4-k
Wild48	Wild48	Or-IIIa	Hap_2	Sdr4-k
Wild49	Wild49	Or-IIIa	Hap_3	Sdr4-k
Wild5	Wild5	Or-IIIa	Hap_6	Sdr4-k
Wild50	Wild50	Or-IIIa	Hap_2	Sdr4-k
Wild51	Wild51	Or-IIIa	Hap_4	H
Wild52	Wild52	Or-IIIa	Hap_2	Sdr4-k
Wild53	Wild53	Or-IIIa	Hap_2	H
Wild54	Wild54	Or-IIIa	Hap_8	Sdr4-k
Wild55	Wild55	Or-IIIa	Hap_2	H
Wild56	Wild56	Or-IIIa	Hap_2	Sdr4-k
Wild57	Wild57	Or-IIIa	Hap_2	H
Wild58	Wild58	Or-IIIa	Hap_2	Sdr4-k
Wild59	Wild59	Or-IIIa	Hap_2	H
Wild6	Wild6	Or-IIIa	Hap_6	Sdr4-k
Wild60	Wild60	Or-IIIa	Hap_2	Sdr4-k
Wild61	Wild61	Or-IIIa	Hap_3	Sdr4-k
Wild62	Wild62	Or-IIIa	Hap_2	Sdr4-k
Wild63	Wild63	Or-IIIa	Hap_5	Sdr4-k
Wild64	Wild64	Or-IIIa	Hap_2	Sdr4-k
Wild65	Wild65	Or-IIIa	Hap_2	Sdr4-k
Wild66	Wild66	Or-IIIa	Hap_5	Sdr4-k
Wild67	Wild67	Or-IIIa	Hap_2	Sdr4-k
Wild68	Wild68	Or-IIIa	Hap_2	Sdr4-k
Wild69	Wild69	Or-IIIa	Hap_3	Sdr4-k
Wild7	Wild7	Or-IIIa	Hap_6	Sdr4-k
Wild70	Wild70	Or-IIIa	Hap_2	Sdr4-k
Wild71	Wild71	Or-IIIa	Hap_5	Sdr4-k
Wild72	Wild72	Or-IIIa	Hap_2	Sdr4-k
Wild73	Wild73	Or-IIIa	Hap_2	Sdr4-k
Wild74	Wild74	Or-IIIa	Hap_2	Sdr4-k
Wild75	Wild75	Or-IIIa	Hap_3	Sdr4-k
Wild76	Wild76	Or-IIIa	Hap_2	Sdr4-k
Wild77	Wild77	Or-IIIa	Hap_5	Sdr4-k
Wild78	Wild78	Or-IIIa	Hap_2	Sdr4-k
Wild79	Wild79	Or-IIIa	Hap_8	Sdr4-k
Wild8	Wild8	Or-IIIa	Hap_6	Sdr4-k
Wild80	Wild80	Or-IIIa	Hap_3	H
Wild81	Wild81	Or-IIIa	Hap_2	Sdr4-k
Wild82	Wild82	Or-IIIa	Hap_2	Sdr4-k
Wild83	Wild83	Or-IIIa	Hap_3	Sdr4-k
Wild84	Wild84	Or-IIIa	Hap_3	Sdr4-k
Wild85	Wild85	Or-IIIa	Hap_2	Sdr4-k
Wild86	Wild86	Or-IIIa	Hap_3	Sdr4-k
Wild87	Wild87	Or-IIIa	Hap_6	Sdr4-k
Wild88	Wild88	Or-IIIa	Hap_3	Sdr4-k
Wild9	Wild9	Or-IIIa	Hap_6	Sdr4-k
WyI1	1001-01	XI-weedy	Hap_2	Sdr4-k'
WyI10	1344-02	XI-weedy	Hap_2	Sdr4-k'
WyI100	CRR103626	XI-weedy	Hap_7	Sdr4-k
WyI101	CRR103627	XI-weedy	Hap_7	Sdr4-k'
WyI102	CRR103628	XI-weedy	Hap_7	Sdr4-k
WyI103	CRR103629	XI-weedy	Hap_4	Sdr4-k
WyI104	CRR103630	XI-weedy	Hap_7	Sdr4-k
WyI105	CRR103631	XI-weedy	Hap_7	Sdr4-k
WyI106	CRR103632	XI-weedy	Hap_7	Sdr4-k
WyI107	CRR103633	XI-weedy	Hap_7	Sdr4-k
WyI108	CRR103634	XI-weedy	Hap_7	Sdr4-k'
WyI109	CRR103635	XI-weedy	Hap_7	Sdr4-k
WyI11	1995_12	XI-weedy	Hap_2	Sdr4-k'
WyI110	CRR103636	XI-weedy	Hap_7	Sdr4-k
WyI111	CRR103637	XI-weedy	Hap_7	Sdr4-k
WyI112	CRR103638	XI-weedy	Hap_7	Sdr4-k'
WyI113	CRR103639	XI-weedy	Hap_7	Sdr4-k'
WyI114	CRR103640	XI-weedy	Hap_7	Sdr4-k'
WyI115	CRR103641	XI-weedy	Hap_7	Sdr4-k
WyI116	CRR103642	XI-weedy	Hap_7	Sdr4-k'
WyI117	CRR103643	XI-weedy	Hap_7	Sdr4-k'
WyI118	CRR103644	XI-weedy	Hap_7	Sdr4-k'
WyI119	CRR103645	XI-weedy	Hap_7	Sdr4-k
WyI12	1995-15	XI-weedy	Hap_2	Sdr4-k'
WyI120	CRR103646	XI-weedy	Hap_7	Sdr4-k
WyI121	CRR103647	XI-weedy	Hap_7	Sdr4-k'
WyI122	CRR103651	XI-weedy	Hap_7	Sdr4-n
WyI123	CRR103654	XI-weedy	Hap_7	Sdr4-n
WyI124	GD_W1	XI-weedy	Hap_7	Sdr4-n
WyI125	GD_W16	XI-weedy	Hap_7	Sdr4-n
WyI126	GD_W17	XI-weedy	Hap_7	Sdr4-n
WyI127	GD_W18	XI-weedy	Hap_7	Sdr4-k
WyI128	GD_W21	XI-weedy	Hap_7	Sdr4-k'
WyI129	GD_W22	XI-weedy	Hap_2	Sdr4-n
WyI13	1996_5	XI-weedy	Hap_2	Sdr4-k'
WyI130	GD_W23	XI-weedy	Hap_2	Sdr4-k'
WyI131	GD_W24	XI-weedy	Hap_2	Sdr4-k'
WyI132	GD_W26	XI-weedy	Hap_7	Sdr4-k'
WyI133	GD_W27	XI-weedy	Hap_2	Sdr4-k'
WyI134	GD_W5	XI-weedy	Hap_2	Sdr4-k'
WyI135	GD_W8	XI-weedy	Hap_7	Sdr4-n
WyI136	GD_W9	XI-weedy	Hap_7	Sdr4-n
WyI137	JS_W1	XI-weedy	Hap_2	Sdr4-n
WyI138	JS_W10	XI-weedy	Hap_2	Sdr4-n
WyI139	JS_W11	XI-weedy	Hap_2	Sdr4-n
WyI14	CRR103380	XI-weedy	Hap_7	Sdr4-k
WyI140	JS_W12	XI-weedy	Hap_2	Sdr4-n
WyI141	JS_W14	XI-weedy	Hap_2	Sdr4-n
WyI142	JS_W16	XI-weedy	Hap_2	Sdr4-n
WyI143	JS_W18	XI-weedy	Hap_2	Sdr4-n
WyI144	JS_W19	XI-weedy	Hap_2	Sdr4-n
WyI145	JS_W2	XI-weedy	Hap_1	Sdr4-n
WyI146	JS_W23	XI-weedy	Hap_2	Sdr4-n
WyI147	JS_W29	XI-weedy	Hap_5	Sdr4-n
WyI148	JS_W30	XI-weedy	Hap_2	Sdr4-n
WyI149	JS_W35	XI-weedy	Hap_2	Sdr4-n
WyI15	CRR103390	XI-weedy	Hap_2	Sdr4-k
WyI150	JS_W36	XI-weedy	Hap_2	Sdr4-n
WyI151	JS_W38	XI-weedy	Hap_2	Sdr4-n
WyI152	JS_W39	XI-weedy	Hap_2	Sdr4-n
WyI153	JS_W4	XI-weedy	Hap_2	Sdr4-n
WyI154	JS_W49	XI-weedy	Hap_2	Sdr4-n
WyI155	JS_W5	XI-weedy	Hap_2	Sdr4-n
WyI156	JS_W50	XI-weedy	Hap_2	Sdr4-n
WyI157	JS_W52	XI-weedy	Hap_2	Sdr4-n
WyI158	JS_W53	XI-weedy	Hap_2	Sdr4-n
WyI159	JS_W56	XI-weedy	Hap_2	Sdr4-n
WyI16	CRR103406	XI-weedy	Hap_2	Sdr4-n
WyI160	JS_W6	XI-weedy	Hap_2	Sdr4-n
WyI161	JS_W7	XI-weedy	Hap_2	Sdr4-n
WyI162	JS_W9	XI-weedy	Hap_2	Sdr4-n
WyI17	CRR103407	XI-weedy	Hap_2	Sdr4-n
WyI18	CRR103408	XI-weedy	Hap_2	Sdr4-n
WyI19	CRR103410	XI-weedy	Hap_2	Sdr4-n
WyI2	1002-02	XI-weedy	Hap_2	Sdr4-k'
WyI20	CRR103412	XI-weedy	Hap_2	Sdr4-n
WyI21	CRR103413	XI-weedy	Hap_2	Sdr4-n
WyI22	CRR103414	XI-weedy	Hap_2	Sdr4-n
WyI23	CRR103415	XI-weedy	Hap_7	Sdr4-n
WyI24	CRR103419	XI-weedy	Hap_2	Sdr4-k
WyI25	CRR103424	XI-weedy	Hap_2	Sdr4-k
WyI26	CRR103425	XI-weedy	Hap_4	Sdr4-k'
WyI27	CRR103468	XI-weedy	Hap_2	Sdr4-n
WyI28	CRR103469	XI-weedy	Hap_2	Sdr4-n
WyI29	CRR103470	XI-weedy	Hap_2	Sdr4-n
WyI3	1004-01	XI-weedy	Hap_2	Sdr4-k'
WyI30	CRR103471	XI-weedy	Hap_2	Sdr4-n
WyI31	CRR103472	XI-weedy	Hap_4	Sdr4-n
WyI32	CRR103473	XI-weedy	Hap_8	Sdr4-n
WyI33	CRR103474	XI-weedy	Hap_4	Sdr4-n
WyI34	CRR103477	XI-weedy	Hap_7	Sdr4-n
WyI35	CRR103478	XI-weedy	Hap_9	Sdr4-n
WyI36	CRR103479	XI-weedy	Hap_2	Sdr4-n
WyI37	CRR103480	XI-weedy	Hap_2	Sdr4-n
WyI38	CRR103481	XI-weedy	Hap_2	Sdr4-n
WyI39	CRR103482	XI-weedy	Hap_7	Sdr4-k
WyI4	1047-01	XI-weedy	Hap_4	Sdr4-k'
WyI40	CRR103483	XI-weedy	Hap_7	Sdr4-k
WyI41	CRR103484	XI-weedy	Hap_5	Sdr4-n
WyI42	CRR103485	XI-weedy	Hap_7	Sdr4-k
WyI43	CRR103486	XI-weedy	Hap_4	Sdr4-n
WyI44	CRR103491	XI-weedy	Hap_7	Sdr4-k
WyI45	CRR103492	XI-weedy	Hap_7	Sdr4-k
WyI46	CRR103493	XI-weedy	Hap_7	Sdr4-k
WyI47	CRR103494	XI-weedy	Hap_2	Sdr4-k
WyI48	CRR103495	XI-weedy	Hap_4	Sdr4-k
WyI49	CRR103496	XI-weedy	Hap_4	Sdr4-k
WyI5	1091-01	XI-weedy	Hap_4	Sdr4-k'
WyI50	CRR103497	XI-weedy	Hap_2	Sdr4-k
WyI51	CRR103499	XI-weedy	Hap_4	Sdr4-n
WyI52	CRR103500	XI-weedy	Hap_4	Sdr4-n
WyI53	CRR103501	XI-weedy	Hap_4	Sdr4-k
WyI54	CRR103502	XI-weedy	Hap_7	Sdr4-k
WyI55	CRR103503	XI-weedy	Hap_5	Sdr4-n
WyI56	CRR103504	XI-weedy	Hap_4	Sdr4-k
WyI57	CRR103505	XI-weedy	Hap_5	Sdr4-k
WyI58	CRR103506	XI-weedy	Hap_7	Sdr4-n
WyI59	CRR103507	XI-weedy	Hap_4	Sdr4-k
WyI6	1098-01	XI-weedy	Hap_2	Sdr4-k'
WyI60	CRR103508	XI-weedy	Hap_2	Sdr4-n
WyI61	CRR103509	XI-weedy	Hap_7	Sdr4-n
WyI62	CRR103510	XI-weedy	Hap_2	Sdr4-k
WyI63	CRR103511	XI-weedy	Hap_7	Sdr4-n
WyI64	CRR103512	XI-weedy	Hap_5	Sdr4-n
WyI65	CRR103513	XI-weedy	Hap_7	Sdr4-n
WyI66	CRR103514	XI-weedy	Hap_5	Sdr4-n
WyI67	CRR103515	XI-weedy	Hap_5	Sdr4-n
WyI68	CRR103516	XI-weedy	Hap_5	Sdr4-k
WyI69	CRR103517	XI-weedy	Hap_7	Sdr4-k
WyI7	1199-01	XI-weedy	Hap_2	Sdr4-k'
WyI70	CRR103518	XI-weedy	Hap_7	Sdr4-k
WyI71	CRR103519	XI-weedy	Hap_5	Sdr4-k
WyI72	CRR103520	XI-weedy	Hap_4	Sdr4-n
WyI73	CRR103521	XI-weedy	Hap_5	Sdr4-n
WyI74	CRR103522	XI-weedy	Hap_5	Sdr4-n
WyI75	CRR103523	XI-weedy	Hap_7	Sdr4-k
WyI76	CRR103524	XI-weedy	Hap_5	Sdr4-n
WyI77	CRR103525	XI-weedy	Hap_4	Sdr4-n
WyI78	CRR103526	XI-weedy	Hap_5	Sdr4-k
WyI79	CRR103527	XI-weedy	Hap_7	Sdr4-k
WyI8	1210-02	XI-weedy	Hap_2	Sdr4-k'
WyI80	CRR103528	XI-weedy	Hap_7	Sdr4-k
WyI81	CRR103529	XI-weedy	Hap_5	Sdr4-n
WyI82	CRR103530	XI-weedy	Hap_7	Sdr4-k
WyI83	CRR103531	XI-weedy	Hap_7	Sdr4-k
WyI84	CRR103532	XI-weedy	Hap_7	Sdr4-n
WyI85	CRR103548	XI-weedy	Hap_7	Sdr4-k'
WyI86	CRR103553	XI-weedy	Hap_7	Sdr4-k'
WyI87	CRR103555	XI-weedy	Hap_7	Sdr4-n
WyI88	CRR103556	XI-weedy	Hap_7	Sdr4-n
WyI89	CRR103566	XI-weedy	Hap_7	Sdr4-n
WyI9	1333-02	XI-weedy	Hap_2	Sdr4-k'
WyI90	CRR103567	XI-weedy	Hap_7	Sdr4-n
WyI91	CRR103572	XI-weedy	Hap_7	Sdr4-k
WyI92	CRR103581	XI-weedy	Hap_9	Sdr4-n
WyI93	CRR103582	XI-weedy	Hap_2	Sdr4-k
WyI94	CRR103583	XI-weedy	Hap_4	Sdr4-n
WyI95	CRR103588	XI-weedy	Hap_7	Sdr4-n
WyI96	CRR103593	XI-weedy	Hap_2	Sdr4-k'
WyI97	CRR103596	XI-weedy	Hap_8	Sdr4-n
WyI98	CRR103607	XI-weedy	Hap_2	Sdr4-k'
WyI99	CRR103614	XI-weedy	Hap_7	Sdr4-k
WyJ1	CRR103382	GJ-weedy	Hap_3	Sdr4-n
WyJ10	CRR103395	GJ-weedy	Hap_1	Sdr4-n
WyJ100	NX_W11	GJ-weedy	Hap_2	Sdr4-n
WyJ101	NX_W12	GJ-weedy	Hap_1	Sdr4-n
WyJ102	NX_W15	GJ-weedy	Hap_3	Sdr4-n
WyJ103	NX_W16	GJ-weedy	Hap_2	Sdr4-n
WyJ104	NX_W17	GJ-weedy	Hap_3	Sdr4-n
WyJ105	NX_W18	GJ-weedy	Hap_3	Sdr4-n
WyJ106	NX_W19	GJ-weedy	Hap_2	Sdr4-n
WyJ107	NX_W20	GJ-weedy	Hap_3	Sdr4-n
WyJ108	NX_W21	GJ-weedy	Hap_1	Sdr4-n
WyJ109	NX_W24	GJ-weedy	Hap_3	Sdr4-n
WyJ11	CRR103396	GJ-weedy	Hap_3	Sdr4-n
WyJ110	NX_W25	GJ-weedy	Hap_3	Sdr4-n
WyJ111	NX_W26	GJ-weedy	Hap_1	Sdr4-n
WyJ112	NX_W27	GJ-weedy	Hap_3	Sdr4-n
WyJ113	NX_W28	GJ-weedy	Hap_1	Sdr4-n
WyJ114	NX_W29	GJ-weedy	Hap_3	Sdr4-n
WyJ115	NX_W30	GJ-weedy	Hap_3	Sdr4-n
WyJ116	NX_W31	GJ-weedy	Hap_3	Sdr4-n
WyJ117	NX_W32	GJ-weedy	Hap_1	Sdr4-n
WyJ118	WRs152	GJ-weedy	Hap_3	Sdr4-n
WyJ119	WRs153	GJ-weedy	Hap_3	Sdr4-n
WyJ12	CRR103397	GJ-weedy	Hap_2	Sdr4-n
WyJ120	WRs155	GJ-weedy	Hap_2	Sdr4-n
WyJ121	WRs156	GJ-weedy	Hap_2	Sdr4-n
WyJ122	WRs158	GJ-weedy	Hap_3	Sdr4-n
WyJ123	WRs160	GJ-weedy	Hap_2	Sdr4-n
WyJ124	WRs162	GJ-weedy	Hap_3	Sdr4-n
WyJ125	WRs163	GJ-weedy	Hap_3	Sdr4-n
WyJ126	WRs164	GJ-weedy	Hap_2	Sdr4-n
WyJ127	WRs165	GJ-weedy	Hap_3	Sdr4-n
WyJ128	WRs166	GJ-weedy	Hap_2	Sdr4-n
WyJ129	WRs169	GJ-weedy	Hap_3	Sdr4-n
WyJ13	CRR103398	GJ-weedy	Hap_3	Sdr4-n
WyJ130	WRs171	GJ-weedy	Hap_1	Sdr4-n
WyJ131	WRs174	GJ-weedy	Hap_2	Sdr4-n
WyJ132	WRs175	GJ-weedy	Hap_3	Sdr4-n
WyJ133	WRs190	GJ-weedy	Hap_2	Sdr4-n
WyJ134	WRs192	GJ-weedy	Hap_2	Sdr4-n
WyJ135	WRs194	GJ-weedy	Hap_1	Sdr4-n
WyJ136	WRs199	GJ-weedy	Hap_3	Sdr4-n
WyJ137	WRs202	GJ-weedy	Hap_1	Sdr4-n
WyJ138	WRs204	GJ-weedy	Hap_2	Sdr4-n
WyJ139	WRs207	GJ-weedy	Hap_3	Sdr4-n
WyJ14	CRR103399	GJ-weedy	Hap_3	Sdr4-n
WyJ140	WRs210	GJ-weedy	Hap_3	Sdr4-n
WyJ141	WRs213	GJ-weedy	Hap_3	Sdr4-n
WyJ142	WRs219	GJ-weedy	Hap_3	Sdr4-n
WyJ143	WRs220	GJ-weedy	Hap_2	Sdr4-n
WyJ144	WRs222	GJ-weedy	Hap_1	Sdr4-n
WyJ145	WRs223	GJ-weedy	Hap_3	Sdr4-n
WyJ146	WRs224	GJ-weedy	Hap_2	Sdr4-n
WyJ147	WRs226	GJ-weedy	Hap_2	Sdr4-n
WyJ148	WRs229	GJ-weedy	Hap_2	Sdr4-n
WyJ149	WRs234	GJ-weedy	Hap_2	Sdr4-n
WyJ15	CRR103401	GJ-weedy	Hap_2	Sdr4-n
WyJ150	WRs239	GJ-weedy	Hap_3	Sdr4-n
WyJ151	WRs241	GJ-weedy	Hap_2	Sdr4-n
WyJ152	WRs244	GJ-weedy	Hap_1	Sdr4-n
WyJ153	WRs251	GJ-weedy	Hap_2	Sdr4-n
WyJ154	WRs259	GJ-weedy	Hap_2	Sdr4-n
WyJ155	WRs260	GJ-weedy	Hap_2	Sdr4-n
WyJ156	WRs269	GJ-weedy	Hap_2	Sdr4-n
WyJ157	WRs270	GJ-weedy	Hap_2	Sdr4-n
WyJ158	WRs274	GJ-weedy	Hap_1	Sdr4-n
WyJ159	WRs275	GJ-weedy	Hap_3	Sdr4-n
WyJ16	CRR103402	GJ-weedy	Hap_3	Sdr4-n
WyJ160	WRs276	GJ-weedy	Hap_2	Sdr4-n
WyJ161	WRs279	GJ-weedy	Hap_3	Sdr4-n
WyJ162	WRs280	GJ-weedy	Hap_3	Sdr4-n
WyJ17	CRR103403	GJ-weedy	Hap_3	Sdr4-n
WyJ18	CRR103404	GJ-weedy	Hap_1	Sdr4-n
WyJ2	CRR103384	GJ-weedy	Hap_3	Sdr4-n
WyJ20	CRR103427	GJ-weedy	Hap_2	Sdr4-n
WyJ21	CRR103428	GJ-weedy	Hap_2	Sdr4-n
WyJ22	CRR103430	GJ-weedy	Hap_2	Sdr4-n
WyJ23	CRR103431	GJ-weedy	Hap_2	Sdr4-n
WyJ24	CRR103432	GJ-weedy	Hap_1	Sdr4-n
WyJ25	CRR103433	GJ-weedy	Hap_2	Sdr4-n
WyJ26	CRR103434	GJ-weedy	Hap_2	Sdr4-n
WyJ27	CRR103435	GJ-weedy	Hap_2	Sdr4-n
WyJ28	CRR103436	GJ-weedy	Hap_2	Sdr4-n
WyJ29	CRR103437	GJ-weedy	Hap_2	Sdr4-n
WyJ3	CRR103385	GJ-weedy	Hap_1	Sdr4-n
WyJ30	CRR103438	GJ-weedy	Hap_2	Sdr4-n
WyJ32	CRR103441	GJ-weedy	Hap_2	Sdr4-n
WyJ33	CRR103442	GJ-weedy	Hap_2	Sdr4-n
WyJ34	CRR103443	GJ-weedy	Hap_2	Sdr4-n
WyJ35	CRR103444	GJ-weedy	Hap_2	Sdr4-n
WyJ36	CRR103445	GJ-weedy	Hap_2	Sdr4-n
WyJ37	CRR103446	GJ-weedy	Hap_2	Sdr4-n
WyJ38	CRR103447	GJ-weedy	Hap_3	Sdr4-n
WyJ39	CRR103448	GJ-weedy	Hap_1	Sdr4-n
WyJ4	CRR103386	GJ-weedy	Hap_2	Sdr4-n
WyJ40	CRR103449	GJ-weedy	Hap_2	Sdr4-n
WyJ41	CRR103450	GJ-weedy	Hap_2	Sdr4-n
WyJ42	CRR103451	GJ-weedy	Hap_2	Sdr4-n
WyJ43	CRR103452	GJ-weedy	Hap_3	Sdr4-n
WyJ44	CRR103453	GJ-weedy	Hap_4	Sdr4-n
WyJ45	CRR103454	GJ-weedy	Hap_2	Sdr4-n
WyJ46	CRR103455	GJ-weedy	Hap_2	Sdr4-n
WyJ47	CRR103456	GJ-weedy	Hap_2	Sdr4-n
WyJ48	CRR103457	GJ-weedy	Hap_2	Sdr4-n
WyJ49	CRR103458	GJ-weedy	Hap_2	Sdr4-n
WyJ5	CRR103387	GJ-weedy	Hap_1	Sdr4-n
WyJ50	CRR103459	GJ-weedy	Hap_4	Sdr4-n
WyJ51	CRR103460	GJ-weedy	Hap_2	Sdr4-n
WyJ52	CRR103461	GJ-weedy	Hap_2	Sdr4-n
WyJ53	CRR103462	GJ-weedy	Hap_2	Sdr4-n
WyJ54	CRR103463	GJ-weedy	Hap_2	Sdr4-n
WyJ55	CRR103464	GJ-weedy	Hap_2	Sdr4-n
WyJ56	CRR103465	GJ-weedy	Hap_2	Sdr4-n
WyJ57	CRR103466	GJ-weedy	Hap_3	Sdr4-n
WyJ58	CRR103467	GJ-weedy	Hap_3	Sdr4-n
WyJ59	CRR103476	GJ-weedy	Hap_2	Sdr4-n
WyJ6	CRR103388	GJ-weedy	Hap_1	Sdr4-n
WyJ61	FW_8	GJ-weedy	Hap_3	Sdr4-n
WyJ62	LN_W102	GJ-weedy	Hap_2	Sdr4-n
WyJ63	LN_W12	GJ-weedy	Hap_3	Sdr4-n
WyJ64	LN_W15	GJ-weedy	Hap_3	Sdr4-n
WyJ65	LN_W32	GJ-weedy	Hap_2	Sdr4-n
WyJ66	LN_W33	GJ-weedy	Hap_2	Sdr4-n
WyJ67	LN_W34	GJ-weedy	Hap_3	Sdr4-n
WyJ68	LN_W37	GJ-weedy	Hap_2	Sdr4-n
WyJ69	LN_W39	GJ-weedy	Hap_2	Sdr4-n
WyJ7	CRR103389	GJ-weedy	Hap_1	Sdr4-n
WyJ70	LN_W43	GJ-weedy	Hap_3	Sdr4-n
WyJ71	LN_W44	GJ-weedy	Hap_3	Sdr4-n
WyJ72	LN_W49	GJ-weedy	Hap_1	Sdr4-n
WyJ73	LN_W50	GJ-weedy	Hap_1	Sdr4-n
WyJ74	LN_W58	GJ-weedy	Hap_2	Sdr4-n
WyJ75	LN_W61	GJ-weedy	Hap_3	Sdr4-n
WyJ76	LN_W63	GJ-weedy	Hap_1	Sdr4-n
WyJ77	LN_W64	GJ-weedy	Hap_3	Sdr4-n
WyJ78	LN_W67	GJ-weedy	Hap_1	Sdr4-n
WyJ79	LN_W71	GJ-weedy	Hap_2	Sdr4-n
WyJ8	CRR103391	GJ-weedy	Hap_3	Sdr4-n
WyJ80	LN_W72	GJ-weedy	Hap_2	Sdr4-n
WyJ81	LN_W73	GJ-weedy	Hap_2	Sdr4-n
WyJ82	LN_W75	GJ-weedy	Hap_2	Sdr4-n
WyJ83	LN_W78	GJ-weedy	Hap_2	Sdr4-n
WyJ84	LN_W79	GJ-weedy	Hap_1	Sdr4-n
WyJ85	LN_W81	GJ-weedy	Hap_2	Sdr4-n
WyJ86	LN_W83	GJ-weedy	Hap_5	Sdr4-n
WyJ87	LN_W84	GJ-weedy	Hap_1	Sdr4-n
WyJ88	LN_W86	GJ-weedy	Hap_1	Sdr4-n
WyJ89	LN_W88	GJ-weedy	Hap_1	Sdr4-n
WyJ9	CRR103394	GJ-weedy	Hap_3	Sdr4-n
WyJ90	LN_W89	GJ-weedy	Hap_2	Sdr4-n
WyJ91	LN_W96	GJ-weedy	Hap_2	Sdr4-n
WyJ92	NX_W01	GJ-weedy	Hap_3	Sdr4-n
WyJ93	NX_W02	GJ-weedy	Hap_3	Sdr4-n
WyJ94	NX_W03	GJ-weedy	Hap_3	Sdr4-n
WyJ95	NX_W04	GJ-weedy	Hap_3	Sdr4-n
WyJ96	NX_W05	GJ-weedy	Hap_3	Sdr4-n
WyJ97	NX_W07	GJ-weedy	Hap_3	Sdr4-n
WyJ98	NX_W09	GJ-weedy	Hap_3	Sdr4-n
WyJ99	NX_W10	GJ-weedy	Hap_3	Sdr4-n
XI1	Gang46B	XI-cul	Hap_2	NA
XI10	F47B	XI-cul	Hap_2	Sdr4-n
XI100	XiangHui1Hao	XI-cul	Hap_2	Sdr4-n
XI101	YangDao1Hao929-2	XI-cul	Hap_2	Sdr4-k
XI102	YangDao2Hao	XI-cul	Hap_2	Sdr4-k
XI103	YangDao3Hao	XI-cul	Hap_2	NA
XI104	9311B	XI-cul	Hap_2	Sdr4-k
XI105	YangDao4Hao	XI-cul	Hap_2	Sdr4-n
XI106	YanXian3021	XI-cul	Hap_7	Sdr4-k
XI107	YangFuXian2Hao	XI-cul	Hap_7	Sdr4-k
XI108	NanJing11Hao	XI-cul	Hap_2	Sdr4-n
XI109	WuRongHeXian	XI-cul	Hap_2	Sdr4-k
XI11	F50B	XI-cul	Hap_2	Sdr4-n
XI110	GuMei4Hao	XI-cul	Hap_2	NA
XI111	K89-B5	XI-cul	Hap_7	Sdr4-n
XI112	GuiChao2Hao	XI-cul	Hap_2	Sdr4-n
XI113	QiMiaoXiang	XI-cul	Hap_7	Sdr4-n
XI114	ShengTai1Hao	XI-cul	Hap_2	Sdr4-n
XI115	JiangXiSiMiao	XI-cul	Hap_7	Sdr4-n
XI116	HuaRun2Hao	XI-cul	Hap_2	Sdr4-n
XI117	LiuFengXiangZhan	XI-cul	Hap_7	Sdr4-n
XI118	WuShanSiMiaoXuan	XI-cul	Hap_7	Sdr4-n
XI119	HuaGengXian74	XI-cul	Hap_2	Sdr4-n
XI12	156B	XI-cul	Hap_2	Sdr4-k
XI120	GuangLuAi4Hao	XI-cul	Hap_2	Sdr4-n
XI121	JiaFuZhan	XI-cul	Hap_2	Sdr4-n
XI122	HuangHuaZhan	XI-cul	Hap_2	Sdr4-n
XI123	SanHuangZhan2Hao	XI-cul	Hap_2	Sdr4-n
XI124	GuangChao123	XI-cul	Hap_7	NA
XI125	YueJingSiMiao2Hao	XI-cul	Hap_2	Sdr4-n
XI126	YueKang1121	XI-cul	Hap_2	Sdr4-n
XI127	Xin1122	XI-cul	Hap_7	Sdr4-n
XI128	R207	XI-cul	Hap_7	Sdr4-n
XI129	GuangHui128	XI-cul	Hap_7	Sdr4-n
XI13	F60B	XI-cul	Hap_7	Sdr4-n
XI130	R6090	XI-cul	Hap_2	Sdr4-n
XI131	ZhongHan221	XI-cul	Hap_7	Sdr4-n
XI132	ZhongHan215	XI-cul	Hap_7	Sdr4-k
XI133	ZhongHan211	XI-cul	Hap_7	Sdr4-k
XI134	JiangXi1587	XI-cul	Hap_7	Sdr4-n
XI135	Basmati	XI-cul	Hap_7	NA
XI136	Jaya	XI-cul	Hap_4	Sdr4-k'
XI137	Bg304	XI-cul	Hap_4	Sdr4-k'
XI138	BALA	XI-cul	Hap_2	Sdr4-n
XI139	Ir661Xuan	XI-cul	Hap_7	Sdr4-k
XI14	F59B	XI-cul	Hap_2	Sdr4-n
XI140	IR64	XI-cul	Hap_2	Sdr4-k
XI141	IR841	XI-cul	Hap_7	Sdr4-k
XI142	Ir66897B	XI-cul	Hap_7	Sdr4-n
XI143	IRBB71033-121-15	XI-cul	Hap_7	Sdr4-k
XI144	IR64R	XI-cul	Hap_7	Sdr4-k'
XI145	IRBB61	XI-cul	Hap_2	Sdr4-k
XI146	N11	XI-cul	Hap_2	Sdr4-n
XI147	YiXiang1B	XI-cul	Hap_2	Sdr4-k'
XI148	GuangZhan2S	XI-cul	Hap_7	Sdr4-n
XI149	GuangZhan4S	XI-cul	Hap_7	Sdr4-n
XI15	ChangFengB	XI-cul	Hap_2	Sdr4-n
XI150	LongS	XI-cul	Hap_7	Sdr4-n
XI151	Yang186S	XI-cul	Hap_2	Sdr4-n
XI152	YueTaiB	XI-cul	Hap_7	Sdr4-n
XI153	97S-4Pigm	XI-cul	Hap_7	Sdr4-k
XI154	12Msj66	XI-cul	Hap_7	Sdr4-n
XI155	13Msj131	XI-cul	Hap_7	Sdr4-n
XI156	R153	XI-cul	Hap_2	Sdr4-n
XI157	R902	XI-cul	Hap_7	Sdr4-k
XI158	R507	XI-cul	Hap_2	Sdr4-k
XI159	R814	XI-cul	Hap_2	Sdr4-k
XI16	KFSB	XI-cul	Hap_7	Sdr4-n
XI160	R711	XI-cul	Hap_2	Sdr4-k
XI161	R609	XI-cul	Hap_7	Sdr4-n
XI162	R1310	XI-cul	Hap_2	Sdr4-n
XI163	NanNong3005	XI-cul	Hap_2	NA
XI164	98J65	XI-cul	Hap_2	NA
XI165	ZhongJiang6280	XI-cul	Hap_2	Sdr4-k
XI167	HuaZhan	XI-cul	Hap_2	Sdr4-n
XI168	EnHui69	XI-cul	Hap_7	Sdr4-k
XI169	Zhong413	XI-cul	Hap_2	Sdr4-n
XI17	WuJin5B	XI-cul	Hap_7	Sdr4-n
XI170	R2(IR86455-14-3-1-9-1-1-1-1)	XI-cul	Hap_7	Sdr4-k
XI171	R6(IR90926-25-5-1-1-1)	XI-cul	Hap_2	Sdr4-k
XI172	R7(IR72998-93-3-3-2R)	XI-cul	Hap_7	NA
XI173	R10(IR73971-87-1-1-1-1)	XI-cul	Hap_7	Sdr4-k'
XI174	R12(IR64R)	XI-cul	Hap_7	NA
XI175	R13(IR69712-154-2-3-1-3R)	XI-cul	Hap_2	Sdr4-k
XI176	B224(IR102568B)	XI-cul	Hap_2	NA
XI177	B225(IR102761B)	XI-cul	Hap_7	Sdr4-n
XI178	B226(IR93558B)	XI-cul	Hap_2	Sdr4-n
XI179	WuShanSiMiao-Xuan5	XI-cul	Hap_7	Sdr4-n
XI18	R702	XI-cul	Hap_2	Sdr4-n
XI180	WuShanSiMiao-Xuan8	XI-cul	Hap_7	Sdr4-n
XI181	WuShanSiMiao-Xuan11	XI-cul	Hap_2	Sdr4-n
XI182	WuShanSiMiao-Xuan31	XI-cul	Hap_7	Sdr4-n
XI183	IRBL9-W[US]JPP156*	XI-cul	Hap_2	NA
XI184	IR72903/IR85483*	XI-cul	Hap_7	Sdr4-n
XI185	F321(APL)*	XI-cul	Hap_2	Sdr4-k
XI187	R776(APL)*	XI-cul	Hap_2	Sdr4-n
XI188	H5832(APL)*	XI-cul	Hap_2	Sdr4-k
XI189	B6136-3-Tb-0-1-5	XI-cul	Hap_2	Sdr4-k
XI19	LeHui188	XI-cul	Hap_2	Sdr4-k
XI190	Gui630	XI-cul	Hap_2	Sdr4-k'
XI191	LeHui188	XI-cul	Hap_2	Sdr4-k
XI192	ChengHui3203	XI-cul	Hap_4	Sdr4-k
XI193	R337	XI-cul	Hap_2	Sdr4-k
XI194	Unknown	XI-cul	Hap_4	Sdr4-k
XI195	YaHui2115	XI-cul	Hap_7	Sdr4-k
XI196	DongNanHui510	XI-cul	Hap_7	Sdr4-k
XI197	ShuiHui651	XI-cul	Hap_2	Sdr4-n
XI198	R820	XI-cul	Hap_4	Sdr4-n
XI199	GuangHui918	XI-cul	Hap_2	Sdr4-k
XI2	ChuanXiang29B	XI-cul	Hap_2	Sdr4-n
XI20	YouIb	XI-cul	Hap_2	Sdr4-n
XI200	R508	XI-cul	Hap_2	Sdr4-k
XI201	R851	XI-cul	Hap_2	Sdr4-k
XI202	R187	XI-cul	Hap_4	Sdr4-n
XI203	NanHui558	XI-cul	Hap_2	Sdr4-n
XI204	EnHui80	XI-cul	Hap_2	Sdr4-k
XI205	MianHui69	XI-cul	Hap_2	Sdr4-k
XI206	LuHuiHAC	XI-cul	Hap_2	Sdr4-n
XI207	ShuShaungHui1	XI-cul	Hap_4	Sdr4-k
XI208	XuR	XI-cul	Hap_4	Sdr4-n
XI209	ShuR1184	XI-cul	Hap_4	Sdr4-k
XI21	Cbb23	XI-cul	Hap_6	Sdr4-n
XI211	DuoHui57	XI-cul	Hap_2	Sdr4-n
XI212	LuHui602	XI-cul	Hap_2	NA
XI213	LuHui926	XI-cul	Hap_2	Sdr4-k'
XI214	LuHui615	XI-cul	Hap_4	NA
XI215	LuHui17	XI-cul	Hap_2	NA
XI216	ChuanR838	XI-cul	Hap_2	Sdr4-k
XI217	ChengHui727	XI-cul	Hap_4	Sdr4-k
XI218	11Cr240	XI-cul	Hap_4	Sdr4-n
XI219	WanHui88	XI-cul	Hap_2	Sdr4-k
XI22	K17B	XI-cul	Hap_2	Sdr4-k
XI220	ShuHui881	XI-cul	Hap_2	NA
XI221	R95-2(WangXuDong)	XI-cul	Hap_7	Sdr4-k
XI222	Cdr22	XI-cul	Hap_2	Sdr4-k
XI223	R130	XI-cul	Hap_2	Sdr4-k
XI224	R122(SiChuan)	XI-cul	Hap_2	NA
XI225	ZhenHui832	XI-cul	Hap_2	Sdr4-k
XI226	NongXiang18	XI-cul	Hap_2	Sdr4-k
XI227	ZhongHan209	XI-cul	Hap_7	Sdr4-k
XI228	MiYang23	XI-cul	Hap_2	Sdr4-k
XI229	MiYang46	XI-cul	Hap_7	Sdr4-k
XI23	K18B	XI-cul	Hap_2	Sdr4-k
XI230	Zhen084	XI-cul	Hap_2	Sdr4-k
XI231	R411	XI-cul	Hap_2	Sdr4-n
XI232	R1307	XI-cul	Hap_2	Sdr4-k
XI233	Kang559	XI-cul	Hap_2	Sdr4-n
XI234	ZhongJiangR728	XI-cul	Hap_2	Sdr4-k
XI235	Minghui 63	XI-cul	Hap_4	Sdr4-k
XI236	MingHui86	XI-cul	Hap_7	Sdr4-k
XI237	ShuangKangMingZhan	XI-cul	Hap_2	NA
XI238	MingHui69	XI-cul	Hap_2	Sdr4-k
XI239	EnHui58	XI-cul	Hap_4	Sdr4-k
XI24	Q15B	XI-cul	Hap_7	Sdr4-k
XI240	YaHuaHui1431	XI-cul	Hap_2	Sdr4-k
XI241	Min3301	XI-cul	Hap_2	Sdr4-k
XI242	JinHui21	XI-cul	Hap_2	Sdr4-n
XI243	MianHui725	XI-cul	Hap_2	Sdr4-k
XI244	MianHui3724	XI-cul	Hap_2	Sdr4-k
XI245	MianHui146	XI-cul	Hap_4	Sdr4-k
XI246	MianHui523	XI-cul	Hap_4	Sdr4-k
XI247	MianHui3728	XI-cul	Hap_2	Sdr4-k
XI248	MianHui662	XI-cul	Hap_4	Sdr4-k
XI249	ShuHui118	XI-cul	Hap_2	Sdr4-k
XI25	Gang16B	XI-cul	Hap_2	Sdr4-n
XI250	Unknown	XI-cul	Hap_7	NA
XI251	R1(IR86417-11-9-1-1-1-1-1)	XI-cul	Hap_7	NA
XI252	R572(APL)*	XI-cul	Hap_4	Sdr4-k
XI253	H2019(APL)*	XI-cul	Hap_2	NA
XI26	Gang46B*	XI-cul	Hap_7	Sdr4-n
XI27	TianFengB	XI-cul	Hap_7	Sdr4-n
XI28	YueFengB	XI-cul	Hap_7	Sdr4-n
XI29	WuFengB	XI-cul	Hap_7	Sdr4-n
XI3	Fu74B	XI-cul	Hap_7	Sdr4-n
XI30	SuiFengB	XI-cul	Hap_7	Sdr4-n
XI31	903B	XI-cul	Hap_7	Sdr4-n
XI32	239B	XI-cul	Hap_7	Sdr4-n
XI33	Ii-32B	XI-cul	Hap_2	Sdr4-n
XI34	GuangKang13B	XI-cul	Hap_2	Sdr4-n
XI35	Gui630*	XI-cul	Hap_2	Sdr4-n
XI36	B229(IR79125B)	XI-cul	Hap_4	Sdr4-n
XI37	EZhong5Hao	XI-cul	Hap_2	Sdr4-k
XI38	IRAT12	XI-cul	Hap_4	NA
XI39	Cr5272	XI-cul	Hap_2	Sdr4-k
XI4	II-32B	XI-cul	Hap_2	NA
XI40	B4801F-Mr5	XI-cul	Hap_7	Sdr4-k'
XI41	B6128-64-0-Tb-Tb-0-6-0-0	XI-cul	Hap_7	Sdr4-n
XI42	B6144	XI-cul	Hap_4	Sdr4-k
XI43	YiHui1577B	XI-cul	Hap_2	Sdr4-n
XI44	HeFengZhan	XI-cul	Hap_2	Sdr4-n
XI45	YouZhiDao	XI-cul	Hap_7	Sdr4-n
XI46	GuiXiangSiMiao	XI-cul	Hap_7	Sdr4-n
XI47	GuangChao722	XI-cul	Hap_2	Sdr4-n
XI48	FengHuaZhan	XI-cul	Hap_2	Sdr4-n
XI49	YueFengZhan	XI-cul	Hap_2	Sdr4-n
XI5	D84B	XI-cul	Hap_7	Sdr4-n
XI50	GuangHui165	XI-cul	Hap_2	Sdr4-n
XI51	Unknown	XI-cul	Hap_2	Sdr4-n
XI52	ShuHui257	XI-cul	Hap_2	Sdr4-n
XI53	YiHui4125	XI-cul	Hap_2	Sdr4-n
XI54	G9B	XI-cul	Hap_7	Sdr4-k
XI55	ShuiHui308	XI-cul	Hap_4	Sdr4-n
XI56	ShuiHui548	XI-cul	Hap_2	Sdr4-n
XI57	ZhongHui2877	XI-cul	Hap_2	Sdr4-n
XI58	NeiXiang6B	XI-cul	Hap_2	Sdr4-n
XI59	YouZhiHui	XI-cul	Hap_7	Sdr4-k
XI6	104B	XI-cul	Hap_4	Sdr4-n
XI60	ShuR76	XI-cul	Hap_2	Sdr4-n
XI61	ShuShaungHui2	XI-cul	Hap_2	Sdr4-n
XI62	ChangMi011	XI-cul	Hap_4	Sdr4-n
XI63	QianLiGeng	XI-cul	Hap_7	Sdr4-n
XI64	XiaoXiangZhan	XI-cul	Hap_7	Sdr4-n
XI65	YouZhiXiang	XI-cul	Hap_2	Sdr4-n
XI66	YouZhiXiang	XI-cul	Hap_2	Sdr4-n
XI67	YouZhiXiang	XI-cul	Hap_7	Sdr4-n
XI68	YueYouSiMiao	XI-cul	Hap_2	Sdr4-n
XI69	MiXiangWang	XI-cul	Hap_7	Sdr4-n
XI7	111B	XI-cul	Hap_7	Sdr4-n
XI70	BaiXiangWang	XI-cul	Hap_2	Sdr4-n
XI71	YueXinZhan	XI-cul	Hap_2	Sdr4-n
XI72	MoLiXinZhan	XI-cul	Hap_7	Sdr4-n
XI73	YueNongSiMiao	XI-cul	Hap_2	Sdr4-n
XI74	YueHeSiMiao	XI-cul	Hap_2	Sdr4-n
XI75	Unknown	XI-cul	Hap_7	Sdr4-n
XI76	HuangHang1HaoC2	XI-cul	Hap_7	Sdr4-n
XI77	YunHui290	XI-cul	Hap_7	NA
XI78	YangDao6Hao(awnless)	XI-cul	Hap_2	Sdr4-k
XI79	YangDao6Hao(awn)	XI-cul	Hap_2	Sdr4-k
XI8	114B	XI-cul	Hap_7	Sdr4-n
XI80	9311M	XI-cul	Hap_2	Sdr4-k
XI81	YangDao8Hao	XI-cul	Hap_7	Sdr4-k
XI82	R167	XI-cul	Hap_7	NA
XI83	Ry1Hao	XI-cul	Hap_2	Sdr4-k
XI84	XiangZaJiaoDao-Male Parent	XI-cul	Hap_2	Sdr4-k
XI85	Nuo608	XI-cul	Hap_2	Sdr4-n
XI86	R9368	XI-cul	Hap_7	Sdr4-k
XI87	YuanHui2Hao	XI-cul	Hap_2	Sdr4-k
XI88	YangHui916	XI-cul	Hap_2	Sdr4-k
XI89	R938	XI-cul	Hap_2	Sdr4-k
XI9	133B	XI-cul	Hap_2	Sdr4-n
XI90	YanLiangYou88-Male Parent	XI-cul	Hap_2	Sdr4-k
XI91	ZhongJiangD208	XI-cul	Hap_2	Sdr4-k
XI92	GuangLiangYou66-Male Parent	XI-cul	Hap_2	Sdr4-k
XI93	R476	XI-cul	Hap_2	NA
XI94	R6326Wh26	XI-cul	Hap_2	Sdr4-n
XI95	TeQing	XI-cul	Hap_2	Sdr4-n
XI96	WenHui689*	XI-cul	Hap_2	Sdr4-k
XI97	R108	XI-cul	Hap_4	Sdr4-k
XI98	R108*	XI-cul	Hap_2	Sdr4-n
XI99	XiangHui4Hao	XI-cul	Hap_2	Sdr4-n
Note:
Oryza rufipogon (Or-Ⅲa)
Japonica type weedy rice (GJ-weedy)
Early maturity temperate japonica (GJ-tmp-early)
Medium maturity temperate japonica (GJ-tmp-mid)
Late maturity temperate japonica (GJ-tmp-late)
Tropical japonica (GJ-trp)
Indica type weedy rice (XI-weedy)
Indica (XI-cul)
Indica landrace (XI-land)
