# Supplementary material for: Regain flood adaptation in rice through a 14-3-3 protein OsGF14h
Source: Nat Commun. 2022 Sep 29;13:5664. doi: 10.1038/s41467-022-33320-x (PMC9522936; doi:10.1038/s41467-022-33320-x)
Supplement: Supplementary file 11 — Supplementary Data 8 [file 41467_2022_33320_MOESM11_ESM.xlsx]

## Sheet: Supplementary Data 8
Supplementary Data 8. Primer and probe sequences used in this study
Genes	Primers for transgenic (5' - 3')
OsGF14hWR04-6-F	cgatGGTCTCACAACATGAAGGAGAGGGAGAAGGTGGTGCGCCTGGCCAAGCTCGCCGA
OsGF14hWR04-6-R	cagtGGTCTCATACAGCCCTCCATAACAACATCATCGTCCTTAGATGTTTCACCTCCAG
OsGF14h9816-F	cagt GGTCTCACAACATGAAGGAGAGGGAGAAGGT
OsGF14h9816-R	cagt GGTCTCATACATCTCAAGAAGACTGAAAAGT
OsVP1-F	cagtGGTCTCACAACATGGACGCCTCCGCCGGCTC
OsVP1-R	cgatGGTCTCAGATGCTAACCGCCATCTGGC
GFP-F	cagtGGTCTCACATCTGTATCGTGAAGGGCGAGGA
GFP-R	cagtGGTCTCATACATCAGTTGTAGAGCTCGTCCA
Primers for qRT-PCR (5' - 3')
LOC_Os11g39370-F	GTGTACAAAGGAGTGCTTTCAG
LOC_Os11g39370-R	GTAGTCGTGCAGAATCCTATCA
LOC_Os11g39450-F	CATATTGAACGCAACGGAGAAT
LOC_Os11g39450-R	AATTTAAACCCTCGCAAATCCC
LOC_Os11g39500-F	CGCTATCTTCGTCTCTCCCA
LOC_Os11g39500-R	AGTTCCTCGTCAGTTTTGCG
LOC_Os11g39520-F	CGTAACAGAGGGAGCATGTC
LOC_Os11g39520-R	TGGTTACATCCGCCCCTAAA
LOC_Os11g39530-F	AAATTTGACGTGTTCAGTCTGG
LOC_Os11g39530-R	TGCAACGCCATTTCTATACATG
LOC_Os11g39540-F	TAACTCTGCTGGTGTGGAGG
LOC_Os11g39540-R	CTTATGGCCTATCAGCACGC
LOC_Os11g39780-F	TACGACCACAACCACTTC
LOC_Os11g39780-R	CGAAGTGGTTGTGGTCGTAC
OsACT1-F	GAACTGGTATGGTCAAGGCTG
OsACT1-R	ACACGGAGCTCGTTGTAGAAG
OsGA20ox1-F	ATCGGCTGGAGATGAAGAGG
OsGA20ox1-R	GTAGTTGAGGCGCATGATGG
OsPYL5-F	CCTCAGGAACTACTCATCCATC
OsPYL5-R	CGTCCACCACAAATGATTCAAT
OsRc-F	CTGGAGCAAATGAAGTTGACAG
OsRc-R	AATGCACACAACTGTCTGGATA
OsRab16A-F	CAGCTCAAGCTCGTCTGA
OsRab16A-R	GCTTCTCCTTGATCTTCTCCTT
OsVP1-F	AGCTCCGTATTATAACCGATGG
OsVP1-R	CAACCAAACCATGCGTACTTAA
OsGF14hSN9816-F	CTTGAGCAGAAGGTGACAGC
OsGF14hSN9816-R	ACACGACATTTTCACCCGAA
OsOREB-F	GATCATTTTCCTTGCCGCTAC
OsOREB-R	CAAGTGTCATCTCACCTAGTGT
OsTRAB1-F	ATATGGATTCAGCGGGCAAGGG
OsTRAB1-R	TCCACCACCTTCTCCACGTTAC
OsbZIP72-F	CGGAGTAGAGAAAGTGGTGGA
OsbZIP72-R	CAGCTTCCAATTCCAATGTGT
OsEM1-F	TCGAGGCCCAGGAGAACCTC
OsEM1-R	CCATCTCGCGGTACCCTTCC
OsCPS1-F	CGCTCTTCTCCGCCTACGAC
OsCPS1-R	CATCTGGTGAGGGCGACGAC
OsKS1-F	AGGAGCTCCAGGCAAGGACA
OsKS1-R	ACACGGATGCTGACGGGAAC
OsKOS1-F	GCTGCTGTCGGAGTCCATCC
OsKOS1-R	AACACGGCGTTGAGGTACGG
OsKOS2-F	AACGTGTTCGGGTGCCACAT
OsKOS2-R	AGGAATCTCTCCGGCGACCA
OsKOS4-F	GCGCTTCGTGCAGGAGTTTG
OsKOS4-R	GCACGGTGTCCACCTTCTCC
OsGA20ox1-F	TCGCTCACCATCCTCCACCA
OsGA20ox1-R	AGAGCGCCATGAAGGTGTCG
OsGA20ox2-F	GTCGCTGGCGTTCTTCCTGT
OsGA20ox2-R	ATGAGGTCGGCCCAGGTGAA
OsGA3ox1-F	CGTCGTCGGCGATCTCTTCC
OsGA3ox1-R	CCGGTCTCTCTCCCGGTTCA
OsGA3ox2-F	CAAGTCCGGCGACGACTACC
OsGA3ox2-R	CCCAGCGCCCTCAAGAACAA
OsGA2ox1-F	GCACTCTGACCCGCAGATCC
OsGA2ox1-R	GATGGGTCCGATGGCACCTG
OsGA2ox2-F	TGGGTTGGTCCCTGGAGAGG
OsGA2ox2-R	CGGTAGGAAGGCGTCGTCAC
OsGA2ox5-F	ATGTCCACGACGACGATGCC
OsGA2ox5-R	TGTGCTCCTGACGTCCTCCA
OsGA2ox6-F	GACGCCCTCGTCGTCAACAT
OsGA2ox6-R	GATAGCCGGTCCGTCTTGGC
OsGA2ox7-F	CACACCGACCCGCAGATCAT
OsGA2ox7-R	CGCTCCTGAACCTCCCGTTC
OsGA2ox8-F	TACGGCAGCAAGAGCATCGG
OsGA2ox8-R	CCTCCGCCATCAGCTCCATC
OsGA2ox9-F	CCGACAGCGACTTCCTCACC
OsGA2ox9-R	CGGGAGCCCTTCATGAGCTG
OsGA2ox10-F	TGACTCCGTGCTGAGGGTGA
OsGA2ox10-R	GATCCGGAGGCACAGAAGCC
Primers for gene cloning and vector construct (5' - 3')
pGADT7-OsHOX3-F	gaattcATGATGGGGGCCACTTCTC
pGADT7-OsHOX3-R	ggatccCTAGAAGGCCGCAGAGG
pGreenII0800-LUC-OsPYL5-F	ggtaccGGGCAATGCTAGAAAGTCTTAT
pGreenII0800-LUC-OsPYL5-R	aagcttTGCTAGAAAGTGTTACATTG
pBWA(V)HS-3×FLAG-OsHOX3-F	ataaagatgatgatgataaaATGATGGGGGCCACTTCTCC
pBWA(V)HS-3×FLAG-OsHOX3-R	aagacagagctagttacatgCTAGAAGGCCGCAGAGGGGC
pBWA(V)HS-3×FLAG-OsVP1-F	ataaagatgatgatgataaaATGGACGCCTCCGCCGGCTC
pBWA(V)HS-3×FLAG-OsVP1-R	aagacagagctagttacatgtcagatgctaACCGCCATCT
pBWA(V)HS-OsGF14hWR04-6-GFP-F	ggagagaacacgggggactttgcaacATGAAGGAGAGGGAGAAGGT
pBWA(V)HS-OsGF14hWR04-6-GFP-R	ccactccctgaagcggccgctgtacaGCCCTCCATAACAACATCAT
pCL-OsHOX3-F	AAGTTCTGTTCCAGGGGCCCCTGATGATGGGGGCCACTTCTCCGTC
pCL-OsHOX3-R	CGCCGGGCCCTCTAGAGGATCCCTAGAAGGCCGCAGAGG
pNL-OsGF14hWR04-6-F	ACACGGGGGACGAGCTCGGTACCATGAAGGAGAGGGAGAAGGT
pNL-OsGF14hWR04-6-R	GACGCGTACGAGATCTGGTCGACTTAGCCCTCCATAACAACATC
pCL-OsGF14hWR04-6-F	cagtGGTACCatgaaggagagggagaaggtgg
pCL-OsGF14hWR04-6-R	cagtGGATCCttagccctccataacaacatcatcgtcc
pNL-OsVP1-F	cagtGGATCCatggacgcctccgccggc
pNL-OsVP1-R	cagtGTCGACgatgctaaccgccatctggctcatggag
pGADT7-OsVP1-F	gaattcATGGACGCCTCCGCCGGC
pGADT7-OsVP1-R	ggatccGATGCTAACCGCCATCTGGCTCAT
pGBKT7-OsGF14hWR04-6-F	catATGAAGGAGAGGGAGAAGGTGGTG
pGBKT7-OsGF14hWR04-6-R	gaattcTTAGCCCTCCATAACAACATCATC
pGEX4T-1-OsHOX3-F	aagttctgttccaggggcccctgATGATGGGGGCCACTTCTCCGTC
pGEX4T-1-OsHOX3-R	tcgagtcgacccgggaattccggCTAGAAGGCCGCAGAGGGGCGG
pGEX4T-1-OsVP1-F	aagttctgttccaggggcccctgATGGACGCCTCCGCCGGCTCGTC
pGEX4T-1-OsVP1-R	tcgagtcgacccgggaattccggTCAGATGCTAACCGCCATCTGGC
pET28a-OsGF14hSN9816-F	aggctcacagagaacagattggtATGAAGGAGAGGGAGAAGGTGGT
pET28a-OsGF14hSN9816-R	tctcagtggtggtggtggtggtgTTATCTCAAGAAGACTGAAAAGTT
pET28a-OsGF14hWR04-6-F	aggctcacagagaacagattggtATGAAGGAGAGGGAGAAGGTGGTG
pET28a-OsGF14hWR04-6-R	tctcagtggtggtggtggtggtgTTAGCCCTCCATAACAACATCATC
Primers for ChIP-qPCR (5' - 3')
P1-F	TTTCCAAGTTACCCACCGACTAAC
P1-R	GGAGGGGTCGTTTTTAAAGGGT
P2-F	ACACCACTACCTTGGACATTAGTG
P2-R	TTTTCGTAGTAGGTTAGTCGGTGG
P3-F	ATGCCACTAGGATATACACCCATC
P3-R	CACTAATGTCCAAGGTAGTGGTGT
P4-F	GCAATGGCTATTCAAGAGTGAACTT
P4-R	CATCTTAAATCTACTTTCCCCATCC
P5-F	TTGAGAAACCCTCGGGAATTCTAG
P5-R	GGACGGAGGAAGCATAGTTTTAGA
P6-F	CATGTTCAATCATTGGTTTTGCGG
P6-R	GGAGTATTATTGTGCTACCGTTGC
Probe sequences for EMSA (5' - 3')
OsPYL5-Biotin-F	AATATAAAACGGTGGGAGTATTAATGATTACATAGTCAATTTTATGTTTGCATTA
OsPYL5-F	AATATAAAACGGTGGGAGTATTAATGATTACATAGTCAATTTTATGTTTGCATTA
OsPYL5-R	TAATGCAAACATAAAATTGACTATGTAATCATTAATACTCCCACCGTTTTATATT
