# Supplementary material for: Regain flood adaptation in rice through a 14-3-3 protein OsGF14h
Source: Nat Commun. 2022 Sep 29;13:5664. doi: 10.1038/s41467-022-33320-x (PMC9522936; doi:10.1038/s41467-022-33320-x)
Supplement: Supplementary file 13 — Source Data [file 41467_2022_33320_MOESM13_ESM.xlsx]

## Sheet: Fig.2
Fig.2a
Relative expression level
	OsGF14hWR04-6	Actin1	Relative expression	Average	SD
embryo_1DAI	26.0248	21.0845	0.0325694	0.0280112	0.00511839
	26.1431	20.6675	0.0224741
	26.1009	20.9926	0.0289902
embryo_2DAI	25.4085	19.6957	0.0190666	0.0175249	0.00246435
	25.4516	19.7205	0.0188255
	25.5787	19.489	0.0146828
embryo_3DAI	24.7257	20.5831	0.0566174	0.070086	0.0123651
	24.7071	20.9256	0.0727162
	24.5987	20.9714	0.0809244
embryo_4DAI	28.6478	21.7682	0.00849238	0.00828681	0.000457798
	28.6157	21.6063	0.00776226
	28.6116	21.7511	0.00860579
embryo_5DAI	30.1425	23.2555	0.00844896	0.00737055	0.00127841
	30.293	23.2729	0.00770432
	30.5696	23.1787	0.00595836
endosperm_1DAI	24.8631	23.3305	0.345657	0.346245	0.0272016
	24.8829	23.2361	0.319342
	24.9182	23.4983	0.373736
endosperm_2DAI	25.4141	24.0124	0.378502	0.376317	0.0203728
	25.4599	23.9655	0.35494
	25.4478	24.1096	0.395509
endosperm_3DAI	26.3147	23.2825	0.12224	0.125985	0.00519439
	26.3045	23.2906	0.1238
	26.3048	23.3825	0.131915
endosperm_4DAI	28.4904	24.9642	0.0867941	0.103259	0.0144097
	28.159	24.9668	0.109411
	28.1277	24.9893	0.113571
endosperm_5DAI	27.1594	23.5705	0.0831088	0.0750805	0.0140464
	27.5488	23.4622	0.0588614
	27.3037	23.7176	0.0832714
inflorescence meristem	23.7569	17.7533	0.0155852	0.0147922	0.000788846
	23.8634	17.7835	0.0147836
	23.9668	17.8092	0.0140076
radicle_2-5mm	24.6721	19.9676	0.0383548	0.0391613	0.00984183
	24.855	19.7839	0.0297476
	24.6841	20.3442	0.0493816
stem_60d	25.6007	16.9832	0.00254612	0.00222178	0.000313017
	25.6917	16.6682	0.00192147
	25.7513	16.9216	0.00219776
leaf_60d	29.2654	19.5197	0.00116477	0.00109706	0.000185778
	29.4942	19.3553	0.000886929
	29.0279	19.3719	0.00123949
spikelet length_0-20mm	21.814	16.8605	0.0322735	0.0274315	0.00554049
	22.0172	16.4702	0.0213893
	21.638	16.5117	0.0286317
spikelet length_20-40mm	20.8559	15.069	0.0181118	0.0174243	0.000603477
	20.8294	14.9662	0.0171795
	20.8426	14.9627	0.0169818
spikelet length_40-60mm	21.5021	14.7218	0.00909736	0.00772813	0.00119041
	21.4438	14.2727	0.00693874
	21.6488	14.5206	0.00714829
spikelet length_60-100mm	22.6474	15.9983	0.00996344	0.00957195	0.000866248
	22.6022	15.7373	0.00857907
	22.5647	15.9456	0.0101734
seed_0DAF	23.6392	18.5037	0.0284489	0.0252683	0.00275453
	23.6415	18.2406	0.0236684
	23.6232	18.2235	0.0236875
seed_5DAF	22.9759	17.1524	0.0176584	0.0188155	0.00347468
	22.9268	16.9671	0.016067
	22.8741	17.4143	0.0227211
seed_10DAF	21.931	16.9036	0.0306626	0.0302195	0.00179666
	21.9241	16.7781	0.0282428
	21.8598	16.8828	0.0317532
seed_15DAF	21.5989	19.0993	0.176818	0.166168	0.0149441
	21.6679	18.9221	0.149085
	21.6796	19.1451	0.172602
seed_20DAF	22.9882	21.841	0.451493	0.451955	0.00548293
	22.9741	21.8465	0.457654
	23.1288	21.9662	0.446718
seed_25DAF	20.1587	19.7306	0.743223	0.714527	0.136957
	20.2172	19.9568	0.834863
	20.378	19.5556	0.565496
seed_30DAF	23.0447	21.0271	0.246961	0.276666	0.0308537
	23.141	21.2758	0.274484
	23.0068	21.3104	0.308552
seed_35DAF	19.9363	19.0369	0.536109	0.516286	0.0326475
	19.87	18.9653	0.534144
	19.9793	18.9162	0.478605
Fig.2d
Coleoptile lengths (mm)
	WTSN9816	OxGF14hSN9816-5	OxGF14hSN9816-11	OxGF14hWR04-6-8	OxGF14hWR04-6-25	WTWR04-6	gf14h-13	gf14h-15
mean1	1.283	1.216	1.254	2.774	2.595	4.974	1.382	1.8104
mean2	1.343	1.191	1.194	2.739	2.748	3.059	1.28	1.538
mean3	1.189	1.155	1.042	2.763	2.636	3.984	1.324	1.676
mean4	1.286	1.265	1.013	2.867	2.521	3.489	1.345	1.762
mean5	1.392	1.007	1.253	2.918	2.784	3.569	1.419	1.585
Fig.2g
Survival rates (%)
	WTSN9816	OxGF14hWR04-6
mean1	9.5	51
mean2	13	62.5
mean3	18	68

## Sheet: Fig.3
Fig.3c
Pull-down assays.
Fig.3d
Co-IP assays.
Fig.3f
Coleoptile length (mm)
	WTWR04-6	vp1-3	vp1-5	WTkittake	hox3
mean1	3.974	1.446	1.248	3.461	0.19
mean2	3.259	1.355	1.18	3.419	0.33
mean3	3.884	1.304	1.27	2.61	0.24
mean4	3.489	1.312	1.349	2.991	0.27
mean5	3.669	1.35	1.225	3.267	0.26
Fig.3g
Relative expression level
		OsVP1	Actin1	Relative expression	Average	SD
0h	WTWR04-6	25.2336	23.1091	0.22933	0.21417	0.0209269
		25.349	22.9553	0.190294
		25.1551	22.9895	0.222886
	gf14h-15	24.5558	23.3898	0.445649	0.481684	0.0636146
		24.5952	23.7462	0.555135
		24.9542	23.7837	0.444267
6h	WTWR04-6	23.5021	21.607	0.268857	0.251491	0.0202447
		23.4988	21.535	0.256361
		23.4907	21.3657	0.229256
	gf14h-15	23.0596	22.6655	0.760926	0.639032	0.120835
		23.0286	22.3777	0.636887
		22.9569	22.0115	0.519284
12h	WTWR04-6	22.787	21.5995	0.43905	0.444863	0.00641354
		22.9891	21.8171	0.443794
		23.1376	21.9912	0.451743
	gf14h-15	22.3977	22.8394	0.736294	0.687356	0.0895388
		22.4473	22.8783	0.741761
		22.4926	23.2685	0.584014
24h	WTWR04-6	21.4244	19.1063	0.200524	0.194684	0.00506743
		21.4102	19.03	0.192085
		21.391	19.006	0.191443
	gf14h-15	22.7304	20.3907	0.197556	0.198057	0.00648423
		22.6005	20.3126	0.204777
		22.5365	20.1545	0.191838
Fig.3i
Fold enrichment (FLAG/no Ab)
P1	P2	P3	P4	P5	P6	Actin
5.2605	11.3373	27.5068	9.64568	3.73784	4.26987	0.555113
7.10503	13.8135	16.9064	9.33377	3.26514	4.94925	1.13737
4.72771	25.2181	25.7456	9.75958	2.96549	10.6979	1.30752
Fig.3j
Relative LUC/REN ratio
a+c	b+c
0.98097	0.33355
1.08889	0.411463
0.930141	0.272915
Fig.3k
Relative expression level
CK (aerobic)	WTKitaaKe	OsPYL5	Actin1	Relative expression	Average	SD
		25.0529	20.5855	0.0511197	0.0498873	0.00403546
		25.0473	20.9305	0.0453794
		25.164	20.7629	0.053163
	hox3	25.6637	21.7943	0.0684232	0.0742942	0.00634819
		25.5902	21.8227	0.0734286
		25.5115	21.8861	0.0810307
AG	WTKitaaKe	25.1993	23.3971	0.286722	0.291139	0.00530251
		25.225	23.4375	0.289677
		25.1724	23.421	0.29702
	hox3	23.6102	23.0854	0.695051	0.67634	0.0408737
		23.6758	23.008	0.62946
		23.6723	23.167	0.704508
	Sample Name	OsPYL5	Actin1	Relative expression	Average	SD
CK (aerobic)	WTWR04-6	23.8618	20.0995	0.0439603	0.046787	0.00600329
		24.6485	20.9828	0.0427188
		25.2022	19.3542	0.0536818
	gf14h-13	24.9186	22.2559	0.149868	0.14719	0.00548345
		24.985	22.2592	0.150821
		25.0833	22.1803	0.140883
	gf14h-15	24.0723	20.8805	0.10944	0.121084	0.0231727
		24.2682	21.0309	0.106043
		23.9735	21.2149	0.14777
AG	WTWR04-6	27.0877	22.2852	0.0342593	0.0315629	0.00242218
		27.3136	22.2954	0.030858
		27.3649	22.2203	0.0295713
	gf14h-13	25.1223	21.8916	0.0815367	0.0893118	0.0108114
		25.1896	21.6288	0.0847407
		25.1898	21.5059	0.101658
	gf14h-15	25.071	20.3245	0.0519772	0.0521709	0.00259826
		24.8702	20.5388	0.0496748
		24.5126	20.805	0.0548605
	Sample Name	OsPYL5	Actin1	Relative expression	Average	SD
CK (aerobic)	WTSN9816	26.1514	23.61	0.171783	0.175582	0.00364684
		26.1025	23.621	0.179055
		26.0943	23.5872	0.175908
	OxGF14hWR04-6-8	27.1037	23.9064	0.0898381	0.0909195	0.000936453
		27.3571	23.6271	0.0914597
		27.889	24.4383	0.0914605
	OxGF14hWR04-6-25	26.1147	21.6804	0.0503887	0.0501736	0.0015758
		25.9561	21.804	0.0516307
		26.1772	21.8114	0.0485012
AG	WTSN9816	24.5122	23.5137	0.593556	0.597621	0.079642
		24.4568	23.7597	0.520089
		23.9556	23.3975	0.679218
	OxGF14hWR04-6-8	24.9932	21.4828	0.105686	0.10252	0.00493939
		24.8512	21.8982	0.0968287
		25.1491	21.7511	0.105046
	OxGF14hWR04-6-25	25.2813	23.0758	0.216806	0.228548	0.0121928
		25.1176	22.9828	0.227692
		25.0771	23.0251	0.241146
Fig.3l
EMSA assays

## Sheet: Fig.4
Fig.4a
Relative expression level
		OsOREB	Actin1	Relative expression	Average	SD	OsTRAB1	Actin1	Relative expression	Average	SD	OsbZIP72	Actin1	Relative expression	Average	SD	OsEM1	Actin1	Relative expression	Average	SD	OsRab16A	Actin1	Relative expression	Average	SD
CK (aerobic)	WTWR04-6	25.7963	21.3656	0.0619736	0.0657232	0.00477487	30.0923	23.6942	0.0118573	0.0117445	0.00369646	27.0743	21.3656	0.0191214	0.0227159	0.00316131	27.4443	23.0629	0.0479799	0.0454272	0.00242501	21.7428	23.0629	2.49675	2.17915	0.275468
		25.1796	21.7841	0.0710987			30.0069	22.9682	0.0153833			27.1672	21.7841	0.023962			27.3161	22.8469	0.0451475			21.8214	22.8469	2.03567
		25.9864	22.0228	0.0640972			29.9353	23.9844	0.00799298			27.1023	22.0228	0.0250642			27.4283	22.8939	0.0431541			21.8903	22.8939	2.00504
	gf14h-13	26.3159	22.8056	0.0996938	0.106373	0.0120624	29.0251	24.3923	0.0403095	0.0409401	0.00123468	27.0012	21.8477	0.028097	0.0307698	0.0036903	24.2785	21.8477	0.18547	0.191871	0.00557883	20.3828	21.8477	3.17354	3.15816	0.246751
		25.7179	22.3834	0.0991285			29.0885	24.45	0.040148			26.9778	21.8815	0.0292321			24.2348	21.8815	0.195704			20.3097	21.8815	2.90408
		25.8609	22.9895	0.120298			28.8918	24.3307	0.0423627			26.8862	22.0489	0.0349803			24.4115	22.0489	0.194437			20.1173	22.0489	3.39687
	gf14h-15	26.8366	23.6343	0.118682	0.115877	0.00506821	27.8662	22.7545	0.028922	0.0232915	0.00595286	26.778	22.1511	0.040474	0.0442496	0.00640412	24.4742	22.1511	0.212771	0.196691	0.0203934	19.4794	22.1511	7.15893	7.0227	0.192901
		26.9934	23.7618	0.118923			28.0999	22.7125	0.0238907			26.5169	22.2416	0.0516439			24.4477	22.2416	0.203549			19.4757	22.2416	6.80197
		26.8184	23.9215	0.110027			28.5627	22.6896	0.0170617			26.9404	22.3191	0.0406309			24.844	22.3191	0.173753			19.3219	22.3191	7.10721
AG	WTWR04-6	24.0593	22.399	0.316368	0.339843	0.0238123	27.603	21.0839	0.00882551	0.0115642	0.00248356	28.2549	21.0839	0.00693917	0.00669139	0.00128283	24.8356	21.0839	0.06009	0.062338	0.00226933	20.5247	21.0839	1.47342	1.56611	0.317054
		24.1591	22.5992	0.33918			27.4412	20.7789	0.0121967			28.3379	20.7789	0.00530275			25.0886	20.7789	0.0622957			20.394	20.7789	1.30574
		24.2611	22.8031	0.363979			27.3471	21.1543	0.0136703			28.1507	21.1543	0.00783225			25.106	21.1543	0.0646281			20.2138	21.1543	1.91919
	gf14h-13	23.8329	22.7672	0.477718	0.478122	0.0117232	26.6616	20.4125	0.0153769	0.0194219	0.00355042	26.3382	20.4125	0.0192409	0.0206259	0.00127746	23.2311	21.7705	0.363336	0.307682	0.0674108	19.8625	21.7705	3.7523	3.91814	0.405046
		24.0672	22.9675	0.466606			25.9952	20.5109	0.0208666			26.0332	20.5109	0.0217581			23.3827	21.77	0.326983			19.6391	21.77	4.37979
		24.1971	23.1681	0.490042			26.0158	20.6385	0.0220223			26.2204	20.6385	0.0208788			23.8735	21.7702	0.232725			19.9136	21.7702	3.62233
	gf14h-15	23.5413	22.6312	0.532162	0.541377	0.0218668	28.5976	23.7156	0.0339124	0.0440636	0.00936835	27.1558	22.2565	0.029529	0.0272776	0.00403178	25.5522	22.2565	0.101836	0.123666	0.0294003	20.2338	22.2565	4.06363	4.15378	0.0805297
		23.6523	22.832	0.566343			28.9253	24.48	0.0459015			27.3308	22.0741	0.0296809			25.2317	22.0741	0.112064			20.0109	22.0741	4.17909
		23.8572	22.9293	0.525626			28.2362	23.9813	0.0523767			27.8014	22.3353	0.022623			25.0056	22.3353	0.157097			20.2585	22.3353	4.21861
		OsOREB	Actin1	Relative expression	Average	SD	OsTRAB1	Actin1	Relative expression	Average	SD	OsbZIP72	Actin1	Relative expression	Average	SD	OsEM1	Actin1	Relative expression	Average	SD	OsRab16A	Actin1	Relative expression	Average	SD
CK (aerobic)	WTSN9816	27.8373	24.373	0.0898505	0.093976	0.0119807	29.1595	23.957	0.0330356	0.0297961	0.00338047	27.7081	23.957	0.0636851	0.0700736	0.00955445	26.4891	23.957	0.172885	0.181161	0.03697	21.5452	23.957	4.56294	5.27505	0.818995
		27.499	24.3609	0.107474			29.0129	23.7352	0.0300624			27.8898	23.7352	0.0654782			26.4815	23.7352	0.149031			21.6144	23.7352	6.17002
		27.9361	24.281	0.0846033			28.9845	24.2397	0.0262904			27.8646	24.2397	0.0810574			26.4139	24.2397	0.221568			21.6087	24.2397	5.09221
	OxGF14hWR04-6-8	27.2268	23.4116	0.0641466	0.0574299	0.00741346	29.1675	23.0936	0.0153664	0.0160265	0.00129499	29.4123	23.0936	0.0157096	0.015238	0.000467573	27.0738	23.0936	0.0794588	0.072689	0.00602134	21.7808	23.0936	3.11508	3.52174	0.371153
		27.7488	23.2643	0.0494755			29.2551	23.1434	0.0175185			29.1803	23.1434	0.0152299			26.966	23.1434	0.0706766			21.2922	23.1434	3.60793
		27.4656	23.3743	0.0586677			29.134	23.4201	0.0151945			29.1744	23.4201	0.0147745			26.9734	23.4201	0.0679317			21.1517	23.4201	3.84223
	OxGF14hWR04-6-25	24.6696	21.0311	0.0724911	0.0748929	0.00210743	29.3339	22.2014	0.00712698	0.0085123	0.00121744	28.6435	22.2014	0.009728	0.00936815	0.000363404	27.8539	22.2014	0.0198806	0.019368	0.000787867	21.9768	22.2014	1.16844	1.08494	0.0838587
		24.7408	20.8836	0.0764324			28.7561	21.9599	0.00899802			28.8648	21.9599	0.00900129			27.621	21.9599	0.0197625			21.9589	21.9599	1.00072
		24.816	21.0935	0.0757552			28.8005	22.0692	0.0094119			28.9384	22.0692	0.00937516			27.8286	22.0692	0.0184608			21.9506	22.0692	1.08565
AG	WTSN9816	27.822	24.269	0.0851964	0.0883373	0.00476549	29.1972	24.269	0.0328444	0.0361139	0.00291906	28.2956	24.269	0.0613555	0.0636825	0.00272042	25.8132	23.1716	0.171955	0.178873	0.0130712	21.3602	24.269	7.9632	8.66033	0.695247
		27.8932	24.5716	0.085995			29.3264	24.5716	0.0370392			28.3416	24.5716	0.0630186			26.0077	23.4574	0.170716			21.3461	24.5716	9.35368
		27.9856	24.3536	0.0938207			29.0541	24.3536	0.0384582			28.4784	24.3536	0.0666734			25.5378	23.2733	0.19395			21.1539	24.3536	8.6641
	OxGF14hWR04-6-8	28.9726	23.602	0.0297938	0.0357369	0.00987613	29.5572	23.602	0.0198683	0.0188929	0.00084899	29.3608	23.602	0.0184687	0.0182154	0.0003463	26.2281	23.5092	0.103075	0.0968629	0.0191445	21.4873	23.602	4.33098	4.66545	0.290391
		28.009	23.9038	0.0471375			29.3724	23.9038	0.0183202			29.6714	23.9038	0.0183567			26.666	22.9998	0.11213			21.6371	23.9038	4.81216
		28.9857	23.9401	0.0302795			29.6972	23.9401	0.0184902			29.7504	23.9401	0.0178208			26.7294	22.9499	0.0753837			21.6612	23.9401	4.85323
	OxGF14hWR04-6-25	26.5134	22.7545	0.0565818	0.0554286	0.00274842	28.0053	22.7545	0.0262643	0.0221323	0.0036387	28.1029	22.7545	0.0188008	0.0203525	0.0014033	27.5926	24.235	0.0975614	0.0989438	0.0162018	22.1008	24.235	4.38997	4.24826	0.202417
		26.8707	22.3698	0.0522914			28.3008	22.3698	0.0194065			28.3471	22.3698	0.020724			27.6058	23.9884	0.115793			21.9825	23.9884	4.01643
		26.877	22.6134	0.0574125			27.9622	22.6134	0.0207262			28.1508	22.6134	0.0215326			27.5709	24.4954	0.0834775			22.3783	24.4954	4.33836
Fig.4b
Germination rate (%)
	WR04-6		gf14h-13		gf14h-15
ABA concentration (µM)	means	SD	means	SD	means	SD
0	98.1	1.6	88.6	2.9	82.9	5.7
0.1	93.3	4.4	61	10	72	9.2
1	85.7	5.7	53.3	7.2	67	7.6
5	80	15.9	49.5	7.2	45	7.2
10	76.2	9.2	39	10	42.9	11.4
50	44.8	5.9	34.3	11.4	34.3	7.6
Fig.4c
Relative germination rate (1uM ABA/water)
WTSN9816	OxGF14hSN9816-5	OxGF14hSN9816-11	OxGF14hWR04-6-8	OxGF14hWR04-6-25	WTWR04-6	gf14h-13	gf14h-15
0.59	0.637363	0.595745	0.908163	0.858586	0.929293	0.547619	0.60241
0.571429	0.5	0.670455	0.83	0.907216	0.94898	0.597701	0.705882
0.489796	0.606742	0.516129	0.816327	0.787879	0.865979	0.753247	0.77027
Fig.4d
Relative expression level
	OxGF14hSN9816-5			OxGF14hWR04-6-8
LOC_Os02g36210	0.276435	0.44234	0.374937	2.46045	1.37468	1.80099
LOC_Os06g02019	0.424674	0.734855	0.548527	2.48853	2.68213	2.9418
LOC_Os03g63970	88.1998	89.2089	88.0589	268.093	245.942	250.382
LOC_Os01g08220	0	0	0.374349	1.45847	1.01809	1.49198
LOC_Os05g06670	0.047154	0.127427	0.115936	0.199291	0.367766	0.243179
LOC_Os02g41954	1.85223	1.65923	1.88795	7.59123	6.88257	6.75665
Fig.4e
Relative expression level
		OsGA20ox1	Actin1	Relative expression	Average	SD
CK (aerobic)	WTWR04-6	31.6417	21.3428	0.000793784	0.000829941	0.00020545
		31.7715	21.173	0.000644969
		31.6399	21.7459	0.00105107
	gf14h-13	30.4135	19.5503	0.000536843	0.000516591	2.15984e-05
		30.3231	19.4113	0.000519071
		30.473	19.4894	0.00049386
	gf14h-15	30.6134	20.6733	0.000387356	0.000323488	5.67098e-05
		31.1357	19.2793	0.000304069
		32.4805	19.4524	0.000279039
AG	WTWR04-6	33.6273	23.5299	0.00091277	0.000947192	3.33306e-05
		33.7031	23.6625	0.000949496
		33.4207	23.4247	0.000979311
	gf14h-13	33.3203	22.6197	0.000600904	0.000554719	4.02725e-05
		33.4743	22.6097	0.000536326
		33.9753	23.0852	0.000526927
	gf14h-15	35.3246	23.1078	0.000210085	0.00022812	4.66456e-05
		35.338	23.0003	0.000193184
		34.8879	23.0912	0.00028109
		OsGA20ox1	Actin1	Relative expression	Average	SD
CK (aerobic)	WTSN9816	31.9556	22.2139	0.00147482	0.00130452	0.000221326
		32.1755	22.679	0.00138441
		32.1033	22.5504	0.00105434
	OxGF14hWR04-6-8	30.4495	21.6439	0.00320534	0.00324771	0.000223963
		30.9067	22.1642	0.00348983
		30.0018	22.7441	0.00304795
	OxGF14hWR04-6-25	31.3411	23.1455	0.00385308	0.0039495	8.49533e-05
		31.1065	23.0996	0.00401337
		31.0719	23.3214	0.00398203
AG	WTSN9816	31.7428	23.9905	0.00387456	0.00379291	4.55765e-05
		31.8309	23.7311	0.00376069
		32.0207	23.7761	0.00382514
	OxGF14hWR04-6-8	30.3261	22.8871	0.00576264	0.00553598	0.00032055
		30.3161	22.7203	0.00516947
		30.8507	23.2935	0.00530931
	OxGF14hWR04-6-25	30.0329	23.3332	0.00991134	0.00956645	0.000785616
		29.9598	23.3762	0.0101206
		30.3261	23.4759	0.00866739
Fig.4f
Endogenous GA content (ng/g)
		GA9	GA20	GA24	GA53
0h	WTWR04-6	0	0	6.89298	6.31375
		1.29305	0	15.3899	9.4026
		0	0	6.56678	4.38468
	gf14h-15	0	0	3.06605	3.69472
		0	0	6.33853	4.04773
		0	0	6.67356	4.74248
6h	WTWR04-6	1.05601	4.1618	7.52625	7.9541
		1.39717	4.1405	6.77002	8.20251
		0.646433	3.46866	7.37091	9.81474
	gf14h-15	0.389215	0	2.83803	3.26373
		0.42811	0	4.42246	3.89742
		0.367677	0	3.9596	3.15152
12h	WTWR04-6	0	0	6.95741	5.15053
		0	0	3.99923	5.61666
		0	0	5.28378	8.02073
	gf14h-15	0.56432	0	7.60518	3.80259
		0	0	5.1675	1.92805
		0	0	2.46491	0.438603
24h	WTWR04-6	1.35683	0	11.3186	5.86473
		1.4866	0	8.07564	8.88669
		0.637225	0	4.93439	2.8681
	gf14h-15	0	0	2.52382	0.522018
		0.261248	0	2.61248	2.06303
		0	0	3.92352	0.951247
Fig.4g
Coleoptile lengths
	WTWR04-6	ga20ox1-1	ga20ox1-3
mean1	4.974	1.388	1.751
mean2	3.059	1.544	1.568
mean3	3.984	1.48	1.703
mean4	3.489	1.571	1.818
mean5	3.569	1.679	1.843

## Sheet: Fig.6
Fig.6a
FST value			Tajima’D value					π ratios
Physical position of chr11	GJ-weedy vs GJ-tmp-cul		Physical position of chr11	Or-Ⅲa	GJ-tmp-weedy	GJ-tmp-cul		Physical position of chr11	Or-Ⅲa / GJ-tem-weedy	Or-Ⅲa / GJ-tmp-cul
1	0.0471643		0	4.88968	5.78526	6.53695		1	0.978613	1.01676
30001	0.202139		100000	2.79485	-1.53951	-2.09153		30001	2.89717	1.3614
40001	0.163516		200000	2.16537	-0.702844	-0.514549		40001	3.69987	5.73186
50001	0.127398		300000	2.92208	-1.20982	-1.66807		50001	4.55347	13.0588
60001	0.147853		400000	1.52519	-1.08753	-0.150618		60001	4.57424	18.2069
70001	0.0821015		500000	3.07251	-1.08721	0.296455		70001	5.25223	12.9115
80001	0.0935726		600000	2.10822	-1.2547	-0.615066		80001	4.8121	10.0239
90001	0.09377		700000	1.78623	-1.44395	-1.06617		90001	4.37175	9.9715
100001	0.107872		800000	1.68808	-1.50819	-0.686232		100001	4.22386	9.61552
110001	0.114887		900000	1.73573	-1.2311	-0.839359		110001	4.11941	9.51208
120001	0.111382		1000000	1.99442	-1.19448	-0.904858		120001	4.27012	10.5107
130001	0.101753		1100000	0.455076	-0.897673	-0.895218		130001	4.31472	12.2497
140001	0.087194		1200000	1.25312	-1.37259	-1.44777		140001	4.20167	10.0866
150001	0.0834332		1300000	0.719307	-1.50207	-1.50116		150001	4.12171	9.18937
160001	0.119777		1400000	0.622331	-1.17102	-1.29455		160001	3.84528	7.74216
170001	0.0982623		1500000	0.862818	-1.36947	-1.24565		170001	2.7761	3.77667
180001	0.0681219		1600000	1.48392	0.417853	0.799786		180001	2.36112	2.80018
190001	0.0661055		1700000	2.32829	-1.34668	-1.25269		190001	2.39291	2.71102
200001	0.068266		1800000	1.9646	-1.60854	-1.46532		200001	2.42973	2.78469
210001	0.0646161		1900000	2.19345	-1.21072	-1.58094		210001	2.52676	2.95659
220001	0.0638543		2000000	0.773899	-1.6738	-1.68058		220001	2.37139	2.6674
230001	0.0610771		2100000	2.24923	-1.20537	-1.721		230001	2.40158	2.63647
240001	0.0675559		2200000	1.00007	-1.37967	-1.77063		240001	2.54217	2.91912
250001	0.0691725		2300000	1.4064	-0.429952	-0.74996		250001	2.53429	2.90715
260001	0.049067		2400000	3.28875	-1.50857	-2.21213		260001	2.65916	3.09464
270001	0.0621533		2500000	4.10931	-1.41915	-2.24375		270001	3.08298	4.46443
280001	0.140325		2600000	3.57505	-0.767326	-0.576864		280001	3.7107	7.11371
290001	0.150779		2700000	2.27969	-1.29219	-1.36622		290001	3.45674	6.34203
300001	0.140484		2800000	3.58793	-1.47354	-1.25635		300001	3.56867	6.42326
310001	0.155567		2900000	3.0703	-1.75898	-1.84945		310001	3.39936	5.73929
320001	0.174564		3000000	4.0688	-1.93293	-1.96083		320001	3.37805	5.93401
330001	0.215318		3100000	3.76056	-1.68397	-1.83358		330001	3.23048	5.74072
340001	0.112849		3200000	1.74619	-1.57957	-1.75347		340001	2.20544	2.74284
350001	0.132864		3300000	2.03152	-1.60612	-1.75068		350001	2.71208	3.46545
360001	0.129191		3400000	3.65338	-1.44394	-1.72841		360001	2.56347	3.12785
370001	0.112415		3500000	3.54062	-0.976064	-1.20952		370001	2.70599	3.36116
380001	0.0966279		3600000	2.405	-0.877162	-0.917175		380001	3.00367	4.16257
390001	0.104617		3700000	0.851377	-1.36345	-1.78392		390001	3.0838	4.06782
400001	0.090514		3800000	-0.132747	-1.39159	-1.486		400001	2.59662	3.20371
410001	0.0806561		3900000	1.74618	-1.31451	-1.6386		410001	2.63312	3.34235
420001	0.0673368		4000000	1.07492	-1.20602	-1.63922		420001	2.07241	2.6031
430001	0.0495432		4100000	1.29695	-0.978106	-1.55405		430001	2.32036	2.33292
440001	0.0684741		4200000	0.898988	-1.1902	-1.83039		440001	2.43017	2.4276
450001	0.0555121		4300000	1.76012	0.0236623	0.0737537		450001	2.22314	2.1189
460001	0.04396		4400000	0.661658	2.32673	5.23623		460001	2.79328	2.28748
470001	0.0406302		4500000	-0.88228	1.64661	5.97102		470001	2.95634	2.43812
480001	0.0453044		4600000	2.02772	2.35419	0.00803354		480001	3.03802	2.50035
490001	0.0411082		4700000	1.86859	3.79301	0.0858262		490001	3.1114	2.58094
500001	0.0402584		4800000	1.18577	1.63536	2.33806		500001	3.41601	2.79384
510001	0.0427937		4900000	2.16728	4.3047	5.37964		510001	3.49536	2.69642
520001	0.0503169		5000000	3.22143	4.19358	5.15502		520001	4.10023	2.89367
530001	0.0474954		5100000	1.5858	2.64194	3.81176		530001	3.96782	2.80135
540001	0.0391307		5200000	-0.800305	0.88591	0.00320345		540001	4.25762	2.9688
550001	0.0391732		5300000	0.656857	2.83403	1.99921		550001	3.836	3.10236
560001	0.0463427		5400000	0.516972	1.2536	0.117678		560001	3.55982	3.30437
570001	0.0510203		5500000	2.61703	2.3109	-0.367724		570001	3.44669	3.25574
580001	0.0432966		5600000	2.12807	1.35848	-0.556841		580001	3.37688	3.25335
590001	0.0373004		5700000	1.95019	3.62268	0.390958		590001	3.30705	3.24059
600001	0.0336042		5800000	3.8352	0.464168	-0.747328		600001	3.17067	3.16054
610001	0.0328382		5900000	1.55702	1.54657	4.56196		610001	2.74352	3.08735
620001	0.0219251		6000000	0.381959	0.310726	1.23334		620001	2.93113	3.26568
630001	0.0249162		6100000	0.390341	-0.157412	-0.524649		630001	3.0309	3.92471
640001	0.0242468		6200000	1.33232	0.0375296	-0.688677		640001	2.96523	3.80695
650001	0.0260546		6300000	1.8979	0.581461	-0.0328306		650001	3.08615	3.65629
660001	0.0238881		6400000	3.54151	-0.566229	-0.844698		660001	3.16045	3.66632
670001	0.0235675		6500000	4.64275	4.53652	5.80979		670001	3.23367	3.7276
680001	0.0232949		6600000	2.8307	1.41044	1.85567		680001	3.21231	3.68884
690001	0.0241924		6800000	1.90503	-0.475211	0.110205		690001	3.23029	3.66311
700001	0.0218603		6900000	1.64035	1.2865	2.80553		700001	3.30896	3.63749
710001	0.0172556		7000000	1.99824	0.989975	1.99929		710001	4.15337	4.13957
720001	0.0143567		7100000	2.94382	0.628693	2.21459		720001	4.27804	4.14299
730001	0.0142702		7200000	2.22744	0.202478	1.18572		730001	4.4262	4.07973
740001	0.0110693		7300000	2.50605	0.411688	1.42517		740001	3.60173	2.94581
750001	0.00706758		7400000	1.46914	0.78205	1.18565		750001	3.48221	2.75776
760001	0.00694178		7500000	0.930404	-0.56719	-0.247617		760001	3.45979	2.72963
770001	0.0189094		7600000	0.903251	-1.15877	-0.960603		770001	3.16842	2.62772
780001	0.02149		7700000	2.05116	-1.37103	-1.4552		780001	3.28006	2.73322
790001	0.0281948		7800000	2.05498	-0.743624	-1.17161		790001	3.32372	2.74623
800001	0.0303353		7900000	3.04797	-1.34247	-1.83243		800001	3.34423	2.73969
810001	0.0281151		8000000	3.65409	-0.191058	-0.858519		810001	3.25946	2.67463
820001	0.0274359		8100000	3.52455	-0.976251	-1.56849		820001	3.24189	2.69497
830001	0.0312767		8200000	3.03185	-0.659305	-1.44749		830001	3.06217	2.60376
840001	0.0393243		8300000	4.46579	-0.428657	-1.42706		840001	3.35136	3.14585
850001	0.0492146		8400000	2.96068	-0.260525	-1.1533		850001	3.4112	3.49968
860001	0.0495172		8500000	3.15609	-0.485566	-1.27225		860001	3.37408	3.64022
870001	0.0455729		8600000	3.00576	-0.133457	-0.427172		870001	3.31749	3.27754
880001	0.0409666		8700000	3.87565	-1.02919	-1.94151		880001	3.19518	3.22565
890001	0.0284367		8800000	2.77785	0.047347	-0.908781		890001	3.02457	3.10844
900001	0.0356741		8900000	3.0861	1.04054	1.97934		900001	2.89617	2.98955
910001	0.0327749		9000000	3.0119	2.20519	2.03397		910001	2.60191	2.58938
920001	0.0315047		9100000	3.506	0.0455291	-0.230864		920001	2.42131	2.38371
930001	0.0307741		9200000	3.2954	-1.45762	-1.98262		930001	2.48864	2.4421
940001	0.0321392		9300000	2.9921	-1.20044	-1.98441		940001	2.52344	2.5054
950001	0.0284597		9400000	3.35382	-0.913565	-1.50676		950001	2.68684	2.69063
960001	0.0323042		9500000	1.57659	-0.519968	-1.85805		960001	2.67506	2.64767
970001	0.0262857		9600000	2.57237	-0.888718	-0.945065		970001	2.87853	2.99678
980001	0.0289468		9700000	3.64191	-0.224291	-1.54609		980001	2.89739	3.00562
990001	0.029846		9800000	3.85107	-1.5616	-2.10323		990001	3.00364	3.18115
1000001	0.0248507		9900000	5.09335	-1.31928	-1.9168		1000001	2.98175	3.23774
1010001	0.0259747		10000000	3.90357	-1.58412	-2.25562		1010001	3.29552	3.81972
1020001	0.0568588		10100000	2.99304	-1.37755	-1.94998		1020001	3.31699	3.80393
1030001	0.0448967		10200000	3.05838	-1.13434	-1.62319		1030001	3.00484	3.39476
1040001	0.044442		10300000	4.16025	-1.58174	-2.00093		1040001	2.96401	3.30478
1050001	0.0549449		10400000	4.32298	-1.36539	-1.87528		1050001	2.52606	2.92607
1060001	0.0522171		10500000	3.23329	-0.698759	-0.912796		1060001	2.27351	2.75414
1070001	0.0534331		10600000	2.36356	-0.906434	-1.62096		1070001	2.12455	2.583
1080001	0.0517389		10700000	2.94275	-1.2252	-2.14659		1080001	2.01903	2.55003
1090001	0.0541072		10800000	2.85593	-1.20957	-1.14955		1090001	1.86649	2.36582
1100001	0.0566985		10900000	2.82811	-0.521665	-1.58619		1100001	1.82456	2.28535
1110001	0.0534399		11000000	3.16043	-1.05522	-2.08026		1110001	1.89164	2.40903
1120001	0.043968		11100000	1.88964	-1.00219	-1.99972		1120001	1.8743	2.67292
1130001	0.0520978		11200000	1.19249	-0.814557	-1.61258		1130001	1.97766	2.95415
1140001	0.0502137		11300000	1.86214	-0.926877	-1.78773		1140001	2.07657	3.08238
1150001	0.0432547		11400000	-0.0408468	-0.675417	-1.18677		1150001	2.20518	3.26835
1160001	0.0433676		11500000	-0.608508	-0.982661	-1.9246		1160001	2.41289	3.58688
1170001	0.0402805		11600000	-0.425049	-0.944739	-1.81568		1170001	2.50878	3.6822
1180001	0.0410037		11700000	0.989579	-0.206003	-1.0627		1180001	2.66884	3.7108
1190001	0.0388887		11800000	0.843495	1.04029	-0.148081		1190001	2.75885	3.7718
1200001	0.0359051		11900000	-0.385039	-0.857255	-1.68532		1200001	2.83982	3.8578
1210001	0.0340743		12000000	1.91852	-0.986715	-1.57872		1210001	2.96322	3.9074
1220001	0.00951824		12100000	0.524949	-0.835393	-1.92994		1220001	3.37321	3.98187
1230001	0.0063068		12200000	0.11656	-1.16954	-2.03198		1230001	3.39127	4.11039
1240001	0.00759043		12500000	1.33818	0.854216	0.290442		1240001	3.26061	4.02767
1250001	0.00736143		12600000	-0.160844	-0.843057	-1.94592		1250001	3.12434	3.937
1260001	0.00231838		12700000	0.171739	-0.423404	-1.78488		1260001	3.1169	3.91829
1270001	0.00264379		12800000	0.382153	0.12775	-1.04175		1270001	3.06224	3.89101
1280001	-0.000965182		12900000	3.5064	-1.17418	-1.23715		1280001	2.97473	3.86301
1290001	-0.000838713		13000000	1.79723	0.411773	-0.94637		1290001	2.90814	3.80867
1300001	-0.000727561		13100000	0.8066	0.0402606	-0.887652		1300001	2.71318	3.54363
1310001	-1.60772e-05		13200000	1.43116	-0.780024	-1.28459		1310001	2.69803	3.61455
1320001	7.13575e-05		13300000	0.981468	-0.839852	-1.49059		1320001	2.69762	3.64211
1330001	0.000145847		13400000	0.67032	-0.410356	-1.49352		1330001	2.67395	3.65417
1340001	0.00243835		13500000	0.689103	-1.08755	-1.68735		1340001	2.53171	3.35107
1350001	0.00236756		13600000	-0.0590609	-0.374319	-1.70836		1350001	2.57145	3.41498
1360001	0.00258807		13700000	0.906157	-0.874802	-1.27743		1360001	2.52503	3.36722
1370001	0.00274085		13800000	1.49183	-1.10973	-2.18909		1370001	2.48804	3.34926
1380001	0.00451553		13900000	2.23427	-0.878703	-2.03718		1380001	2.26609	3.06396
1390001	0.00725662		14000000	4.44346	-1.93523	-2.37334		1390001	2.22296	3.03167
1400001	0.00811524		14100000	3.54473	0.3627	-1.17045		1400001	2.2094	3.01443
1410001	0.00849279		14200000	3.85675	-0.754902	-1.43423		1410001	2.13608	2.8302
1420001	0.00877279		14300000	3.14238	-0.197554	-0.808339		1420001	2.1531	2.78223
1430001	0.0163858		14400000	0.994776	-0.856006	-1.74277		1430001	2.14531	2.78634
1440001	0.0514256		14500000	2.3012	-0.499473	-1.64114		1440001	2.16589	2.72235
1450001	0.0524963		14600000	1.52011	-1.09254	-1.86712		1450001	2.17274	2.71738
1460001	0.0550825		14700000	2.24846	-0.245247	-1.43243		1460001	2.18506	2.72057
1470001	0.0552817		14800000	0.491759	4.41411	4.4754		1470001	2.29554	2.85111
1480001	0.0656416		14900000	1.60586	3.84763	3.47055		1480001	2.53149	3.02688
1490001	0.0609726		15000000	2.87286	0.469398	-0.29072		1490001	2.57062	3.03977
1500001	0.064609		15100000	2.54837	0.172453	-0.249507		1500001	2.6058	3.10068
1510001	0.0674474		15200000	3.20534	-0.722558	-1.54806		1510001	2.57393	3.14092
1520001	0.0687901		15300000	2.63534	-1.07801	-1.55757		1520001	2.56015	3.2511
1530001	0.0646809		15400000	2.08768	-1.18953	-1.79155		1530001	2.5614	3.24124
1540001	0.0193918		15500000	3.05253	0.583876	-0.82607		1540001	2.72055	3.74422
1550001	0.0162176		15600000	3.27079	-0.931943	-1.68419		1550001	2.77802	3.52645
1560001	0.0164871		15700000	3.09291	-1.14403	-1.76795		1560001	2.78804	3.53057
1570001	0.0192964		15800000	3.98476	-1.32584	-1.70426		1570001	2.79936	3.30246
1580001	0.0299726		15900000	1.94344	0.184638	-1.0031		1580001	1.55594	1.75413
1590001	0.0283678		16000000	2.96703	-0.900913	-1.3473		1590001	1.47691	1.58391
1600001	0.0287802		16100000	2.21434	-0.888185	-1.62302		1600001	1.4777	1.58326
1610001	0.0286414		16200000	2.27605	0.234735	-0.331308		1610001	1.54155	1.66258
1620001	0.0285491		16300000	3.6317	2.89592	-0.2488		1620001	1.56066	1.69157
1630001	0.0290477		16400000	3.38052	3.07425	0.0819721		1630001	1.54685	1.61929
1640001	0.0294153		16500000	2.57168	-0.131387	-0.635019		1640001	1.57999	1.65495
1650001	0.0304098		16600000	3.86925	3.01909	0.447801		1650001	1.53501	1.65751
1660001	0.0328771		16700000	1.49689	0.566497	-0.434211		1660001	1.52775	1.63577
1670001	0.0353617		16800000	3.62413	2.57379	0.990233		1670001	1.62578	1.7755
1680001	0.0395722		16900000	-0.487397	-1.37966	-1.01964		1680001	2.65067	2.86037
1690001	0.0527187		17000000	0.674918	-0.184223	-0.625519		1690001	3.74331	4.84815
1700001	0.0446619		17100000	3.44838	2.15125	0.0510365		1700001	3.47766	4.2287
1710001	0.038538		17200000	2.46425	1.26367	-0.0719851		1710001	3.41217	3.47526
1720001	0.0366604		17300000	0.155119	-0.488937	-0.814271		1720001	3.60454	3.73165
1730001	0.0347934		17400000	2.84129	-0.69394	-1.15023		1730001	3.62887	4.1638
1740001	0.0405706		17500000	1.35324	-1.2604	-1.01148		1740001	3.59328	4.18126
1750001	0.0421357		17600000	1.48197	0.035047	0.672834		1750001	3.6371	4.02097
1760001	0.0334179		17700000	1.77525	1.3372	2.75496		1760001	3.82003	4.51629
1770001	0.0347851		17800000	2.27387	-1.37324	0.328707		1770001	3.76576	4.33981
1780001	0.0332926		17900000	1.86449	-0.608921	1.60179		1780001	3.65346	4.23408
1790001	0.0346602		18000000	1.55281	-0.959669	1.32733		1790001	3.58791	4.07485
1800001	0.0351644		18100000	1.98193	-1.13717	0.500651		1800001	3.80208	4.51616
1810001	0.0385647		18200000	2.44944	-0.537428	1.20145		1810001	4.02424	5.45322
1820001	0.0398422		18300000	3.25306	-1.70216	1.01763		1820001	3.99869	5.40898
1830001	0.0413867		18400000	4.06435	-1.65108	0.539158		1830001	4.05351	5.50427
1840001	0.033026		18500000	-0.488531	-1.77803	0.429454		1840001	4.0617	5.6454
1850001	0.0318602		18600000	0.947909	-0.395091	0.934846		1850001	3.7574	5.67362
1860001	0.03384		18700000	2.30979	-1.31419	1.17322		1860001	3.5596	5.34632
1870001	0.027624		18800000	1.80136	-1.06584	0.85731		1870001	3.12347	4.80618
1880001	0.0200277		18900000	1.46728	-0.456133	1.48142		1880001	3.20731	5.18142
1890001	0.0194358		19000000	1.80506	-0.945418	1.15041		1890001	3.2137	5.22339
1900001	0.018899		19100000	2.5048	-1.57312	-0.0181057		1900001	3.15003	5.17147
1910001	0.017851		19200000	3.02883	-2.17062	0.699853		1910001	2.92148	4.94297
1920001	0.0266154		19300000	1.62412	-1.1383	0.754492		1920001	2.76659	4.60378
1930001	0.0254171		19400000	1.58146	-1.6628	0.644099		1930001	2.72483	4.31542
1940001	0.0260594		19500000	1.89847	-0.791832	1.12844		1940001	2.70325	3.95175
1950001	0.0239343		19600000	1.33946	-0.185749	2.61943		1950001	2.76517	3.91292
1960001	0.0233889		19700000	3.80492	3.58262	6.01255		1960001	2.7636	3.88809
1970001	0.0178231		19800000	2.9598	-0.839158	1.90676		1970001	3.06168	4.23623
1980001	0.0171176		19900000	2.67338	-0.587149	1.81203		1980001	3.08	4.31587
1990001	0.0177597		20000000	0.767928	0.175289	1.20322		1990001	3.04999	4.21419
2000001	0.0195665		20100000	0.170724	-0.0238656	1.51912		2000001	3.09939	4.15809
2010001	0.0222692		20200000	1.48251	0.255385	1.249		2010001	3.27535	4.1939
2020001	0.00717641		20300000	2.46684	-0.532859	1.04723		2020001	3.5375	4.4938
2030001	0.00850468		20400000	3.91032	-1.01077	0.202178		2030001	3.56066	5.00451
2040001	0.0303001		20500000	2.65902	1.03191	1.84495		2040001	3.08054	5.71117
2050001	0.0300765		20600000	2.07421	-1.51084	1.33401		2050001	3.00229	5.72837
2060001	0.0305183		20700000	1.60608	-1.98462	-0.170634		2060001	2.84455	5.44969
2070001	0.0301762		20800000	3.27269	-1.25257	-0.573718		2070001	2.80512	5.60417
2080001	0.0484262		20900000	3.67835	-1.44914	0.24672		2080001	2.82982	5.56672
2090001	0.0488572		21000000	3.22069	-1.69343	-0.449267		2090001	3.04252	5.75946
2100001	0.0688061		21100000	1.96101	-0.897614	0.461593		2100001	3.1749	5.9387
2110001	0.0697528		21200000	3.51196	1.63576	1.04239		2110001	3.14933	5.91262
2120001	0.0799985		21300000	0.645883	-0.931188	-0.0352677		2120001	3.05539	5.63043
2130001	0.102588		21400000	1.31608	-0.681023	-0.108415		2130001	2.9421	5.44676
2140001	0.097311		21500000	2.42764	0.27764	-0.183418		2140001	3.06305	5.35162
2150001	0.100377		21600000	1.33824	0.531044	0.52546		2150001	3.03276	5.27709
2160001	0.106674		21700000	2.44846	0.195268	0.638785		2160001	3.15838	5.60116
2170001	0.104966		21800000	2.80368	0.156589	1.92203		2170001	3.163	5.58087
2180001	0.116515		21900000	2.1242	-1.20035	0.641886		2180001	3.06705	5.35883
2190001	0.156366		22000000	2.15873	-0.212884	0.836754		2190001	2.76989	4.92589
2200001	0.1381		22100000	3.6447	0.286941	4.10637		2200001	2.69915	4.77379
2210001	0.0800703		22200000	2.54784	0.334651	1.09147		2210001	1.95737	2.93439
2220001	0.0758371		22300000	3.06749	0.779721	0.0124042		2220001	1.91707	2.86052
2230001	0.0600701		22400000	2.60361	1.08963	1.8979		2230001	1.98624	2.89923
2240001	0.0596301		22500000	2.65818	4.26366	5.9778		2240001	2.0119	2.9115
2250001	0.0614613		22600000	3.18045	0.934673	2.61704		2250001	2.00669	2.90881
2260001	0.0778977		22700000	3.64035	3.84147	3.93965		2260001	1.94394	2.81953
2270001	0.0808205		22800000	1.38762	3.37385	4.05258		2270001	1.84261	2.79744
2280001	0.0807985		22900000	0.842927	1.58429	2.45498		2280001	1.94329	3.06949
2290001	0.0636756		23000000	2.21901	2.59719	1.37452		2290001	1.92723	3.12305
2300001	0.0671415		23100000	1.44078	1.86788	0.409635		2300001	1.90719	3.18649
2310001	0.174327		23200000	1.64363	1.88774	2.2681		2310001	2.81172	7.94335
2320001	0.173986		23300000	1.71289	3.24797	3.84744		2320001	2.99821	9.00728
2330001	0.225265		23400000	2.5407	3.0448	2.19361		2330001	3.25277	14.6049
2340001	0.241196		23500000	2.38855	3.95331	3.13401		2340001	3.08517	16.0769
2350001	0.233826		23600000	1.79949	3.75987	1.01768		2350001	3.38149	17.8052
2360001	0.209095		23700000	2.27489	1.6239	2.99297		2360001	3.62289	20.9859
2370001	0.213045		23800000	2.22151	-0.565283	3.28223		2370001	4.17436	20.9563
2380001	0.226315		23900000	3.64321	3.36613	4.65479		2380001	4.30037	22.8101
2390001	0.208598		24000000	3.89167	-0.194787	5.085		2390001	4.48462	23.8245
2400001	0.224739		24100000	2.90369	0.389529	3.72421		2400001	4.50886	21.3717
2410001	0.1982		24200000	2.99444	-0.410426	1.45889		2410001	4.60031	25.2515
2420001	0.200447		24300000	2.42451	2.86886	5.88036		2420001	4.47881	24.0391
2430001	0.213675		24400000	3.15867	1.57336	6.20862		2430001	4.47896	21.0569
2440001	0.216808		24500000	2.67013	4.12285	5.04263		2440001	4.9363	23.9623
2450001	0.21297		24600000	2.37104	1.46883	2.82145		2450001	4.82741	24.5739
2460001	0.19671		24700000	1.56365	0.0775769	0.831625		2460001	4.58917	21.1281
2470001	0.203288		24800000	1.70451	-1.2204	1.75034		2470001	4.57707	21.0951
2480001	0.185239		24900000	2.89236	-0.774138	1.65263		2480001	4.7665	24.0431
2490001	0.182334		25000000	3.18755	0.318054	5.83164		2490001	4.87758	21.9209
2500001	0.160136		25100000	2.03451	-0.939321	1.76249		2500001	4.80048	23.4626
2510001	0.144017		25200000	2.16902	0.636366	1.73317		2510001	6.55566	41.126
2520001	0.0599006		25300000	3.28822	4.49448	5.83433		2520001	4.78901	10.0619
2530001	0.0272893		25400000	1.63448	0.528212	0.428518		2530001	3.60905	5.67849
2540001	0.0265119		25500000	3.19533	1.04658	1.34941		2540001	3.6162	5.68461
2550001	0.0303459		25600000	2.4065	3.17525	3.14511		2550001	3.45623	5.34699
2560001	0.0301114		25700000	2.38307	1.53539	1.3423		2560001	3.34995	4.92767
2570001	0.0313205		25800000	2.76787	3.47004	2.43647		2570001	3.36748	5.08577
2580001	0.0308927		25900000	1.68938	0.294353	-0.47456		2580001	3.40276	5.1115
2590001	0.031006		26000000	2.74882	2.49558	0.534401		2590001	3.23276	4.86916
2600001	0.0406902		26100000	3.70617	1.09571	-0.748544		2600001	3.18213	4.76409
2610001	0.0405855		26200000	1.47135	2.95036	3.33003		2610001	2.3587	3.21554
2620001	0.0467269		26300000	2.50904	3.24618	2.82755		2620001	2.41022	3.36713
2630001	0.070566		26400000	2.72098	3.3302	1.13166		2630001	3.1119	5.25727
2640001	0.0711527		26500000	3.37015	3.20696	3.1962		2640001	3.02457	5.00209
2650001	0.0668994		26600000	1.10139	2.64772	1.75696		2650001	3.01966	4.60557
2660001	0.0587154		26700000	2.32895	3.22051	0.844975		2660001	3.59808	6.56041
2670001	0.0564068		26800000	3.0772	2.55382	0.730674		2670001	3.59745	6.1484
2680001	0.0563785		26900000	2.76235	3.67279	2.69594		2680001	3.12489	5.01654
2690001	0.045463		27000000	4.00597	1.89967	0.991727		2690001	3.18748	4.43998
2700001	0.0152709		27100000	0.863137	2.60766	3.73834		2700001	3.41214	4.66149
2710001	0.0174597		27200000	2.42086	3.09303	3.58796		2710001	3.18507	4.25879
2720001	0.0253651		27300000	0.469023	3.74195	3.99398		2720001	4.02142	7.22816
2730001	0.0313929		27400000	2.66024	3.72038	4.90149		2730001	4.38238	7.54597
2740001	0.0300269		27500000	3.39956	2.56482	2.21346		2740001	5.13823	9.11551
2750001	0.0298242		27600000	1.44483	2.50855	3.77077		2750001	4.93945	8.27671
2760001	0.0206389		27700000	2.48484	1.03282	2.98185		2760001	5.01386	7.18834
2770001	0.0206729		27800000	2.38129	2.6115	4.35686		2770001	5.38517	7.9993
2780001	0.0218322		27900000	3.42524	4.67483	6.74033		2780001	4.46801	6.63516
2790001	0.0307576		28000000	3.74147	4.29475	5.19776		2790001	4.68712	7.23897
2800001	0.028722		28100000	1.97328	2.42262	3.30316		2800001	4.63492	6.97211
2810001	0.0230614		28300000	1.56492	-0.843503	1.19512		2810001	5.03103	7.19115
2820001	0.0201283		28400000	2.16167	2.17803	4.52758		2820001	5.1122	7.1587
2830001	0.0220652		28600000	3.14376	-0.137223	0.677802		2830001	5.03436	7.08247
2840001	0.0206987		28700000	2.69442	0.0517288	1.36583		2840001	4.78492	6.52022
2850001	0.0191023		28800000	2.89471	1.98881	2.56041		2850001	4.95555	6.85538
2860001	0.0192402		28900000	3.19641	0.228761	-1.26466		2860001	4.88453	6.71523
2870001	0.019263		29000000	1.38881	1.14941	-1.2085		2870001	4.63446	6.23659
2880001	0.0346688							2880001	4.21823	6.03153
2890001	0.027376							2890001	5.25063	7.67176
2900001	0.0290495							2900001	5.20793	7.68452
2910001	0.0328491							2910001	4.99288	7.65684
2920001	0.0357595							2920001	4.89089	7.49755
2930001	0.0190943							2930001	7.0303	10.5911
2940001	0.0169486							2940001	7.16825	10.6567
2950001	0.0219141							2950001	7.11566	10.6408
2960001	0.0178547							2960001	7.08072	10.6204
2970001	0.0170616							2970001	6.73438	9.88207
2980001	0.00514441							2980001	7.29158	10.303
2990001	0.0113572							2990001	6.84274	9.63615
3000001	0.0110616							3000001	6.78703	9.64279
3010001	0.0108605							3010001	6.59847	9.45852
3020001	0.0110443							3020001	6.69331	9.74459
3030001	0.0148105							3030001	5.47454	7.97261
3040001	0.017658							3040001	5.1141	7.54799
3050001	0.0133817							3050001	5.13261	7.55775
3060001	0.0151079							3060001	5.10456	7.57196
3070001	0.0139739							3070001	5.53891	8.5681
3080001	0.0143401							3080001	5.58982	8.6115
3090001	0.00427681							3090001	5.71579	9.0554
3100001	0.00450387							3100001	5.46707	8.41964
3110001	0.00398749							3110001	5.71988	8.72161
3120001	0.00321821							3120001	5.02422	7.36321
3130001	0.00355881							3130001	4.83071	7.04828
3140001	0.00347655							3140001	4.772	7.02591
3150001	0.00331916							3150001	4.66234	6.96012
3160001	0.00369049							3160001	3.86884	5.65608
3170001	0.00440548							3170001	3.33038	4.80023
3180001	0.00363259							3180001	3.18916	4.64311
3190001	0.00434162							3190001	3.35865	5.04443
3200001	0.00427555							3200001	3.53748	5.38758
3210001	0.00834825							3210001	3.60823	5.49355
3220001	0.0114975							3220001	3.70255	5.65182
3230001	0.0134944							3230001	3.68259	5.63161
3240001	0.0143673							3240001	3.53282	5.43966
3250001	0.017049							3250001	3.54041	5.34607
3260001	0.0161252							3260001	3.66591	5.65709
3270001	0.019701							3270001	3.85848	5.89652
3280001	0.0367157							3280001	3.88147	5.89462
3290001	0.0384902							3290001	3.85393	5.78334
3300001	0.0372362							3300001	3.85516	5.74978
3310001	0.0384046							3310001	3.68829	5.61427
3320001	0.0360469							3320001	3.78807	5.89939
3330001	0.0350249							3330001	4.18333	6.62877
3340001	0.0372309							3340001	4.29445	6.75423
3350001	0.0458021							3350001	4.08525	6.3468
3360001	0.052619							3360001	4.11119	6.27076
3370001	0.0547041							3370001	4.24096	6.70679
3380001	0.0276204							3380001	4.60221	7.42962
3390001	0.0281392							3390001	4.60387	7.43987
3400001	0.0308033							3400001	4.65258	7.67298
3410001	0.0470902							3410001	4.83281	7.31032
3420001	0.121967							3420001	3.8732	5.85863
3430001	0.129157							3430001	4.67201	6.09929
3440001	0.130562							3440001	4.84624	6.14914
3450001	0.127806							3450001	5.43953	6.75395
3460001	0.132467							3460001	5.25626	6.46989
3470001	0.124146							3470001	3.43723	4.45696
3480001	0.144479							3480001	3.11632	4.18637
3490001	0.135558							3490001	3.62626	5.2217
3500001	0.130536							3500001	3.46501	4.98035
3510001	0.125798							3510001	3.27925	4.76292
3520001	0.107485							3520001	2.96457	5.16229
3530001	0.0955779							3530001	2.73825	4.04934
3540001	0.0915068							3540001	2.78693	4.1605
3550001	0.0848712							3550001	2.90006	4.28912
3560001	0.0723885							3560001	2.75551	3.75633
3570001	0.0610775							3570001	3.14595	4.27909
3580001	0.0448881							3580001	3.0868	4.16503
3590001	0.0442937							3590001	2.68402	3.4343
3600001	0.0428989							3600001	2.74582	3.50064
3610001	0.0377464							3610001	2.77311	3.48043
3620001	0.0260046							3620001	3.07931	3.05679
3630001	0.0168185							3630001	3.09083	3.59385
3640001	0.0171988							3640001	2.94286	3.40052
3650001	0.0196164							3650001	2.55347	2.92998
3660001	0.0172183							3660001	2.52943	3.64096
3670001	0.0193009							3670001	2.2143	3.29604
3680001	0.00823696							3680001	2.4284	3.71333
3690001	0.00988906							3690001	2.51541	4.248
3700001	0.0118286							3700001	2.4208	4.35173
3710001	0.0149499							3710001	2.37903	4.95124
3720001	0.0158551							3720001	2.31276	4.7913
3730001	0.0158563							3730001	2.24977	4.79085
3740001	0.0134255							3740001	1.91331	3.73894
3750001	0.0179836							3750001	1.85897	3.30093
3760001	0.0147492							3760001	1.91947	3.20097
3770001	0.0200404							3770001	1.95362	2.92575
3780001	0.0166299							3780001	2.0282	2.88193
3790001	0.0141057							3790001	2.05159	2.89328
3800001	0.0129532							3800001	1.99147	2.75725
3810001	0.011983							3810001	2.13651	2.98657
3820001	0.0400744							3820001	2.17697	3.0564
3830001	0.0367629							3830001	2.25899	3.21292
3840001	0.0358298							3840001	2.6009	3.79319
3850001	0.0349164							3850001	2.66715	4.05084
3860001	0.0356258							3860001	2.75167	4.27141
3870001	0.0356689							3870001	2.85771	4.57104
3880001	0.0377333							3880001	2.89605	4.66719
3890001	0.0384605							3890001	3.01699	4.84901
3900001	0.0422274							3900001	3.03759	4.86776
3910001	0.0442484							3910001	3.05406	4.94797
3920001	0.0227978							3920001	3.17991	5.14042
3930001	0.0267913							3930001	3.22705	5.15791
3940001	0.0259865							3940001	3.0318	4.82991
3950001	0.0237037							3950001	2.98019	4.71773
3960001	0.0242181							3960001	2.91011	4.54729
3970001	0.023863							3970001	2.83184	4.44839
3980001	0.0287272							3980001	2.71031	4.39848
3990001	0.0296069							3990001	2.51903	4.18287
4000001	0.0275979							4000001	2.47804	4.26472
4010001	0.0266086							4010001	2.47861	4.26869
4020001	0.03881							4020001	2.2077	4.12713
4030001	0.0328863							4030001	2.32611	4.39576
4040001	0.0330059							4040001	2.46945	4.79515
4050001	0.0338639							4050001	2.53138	4.94186
4060001	0.0306327							4060001	2.61915	5.06589
4070001	0.0486579							4070001	2.33792	4.24739
4080001	0.0480735							4080001	2.37691	4.2572
4090001	0.0453047							4090001	2.3241	4.17517
4100001	0.0440067							4100001	2.32631	4.17689
4110001	0.0502045							4110001	2.28453	4.05336
4120001	0.041584							4120001	2.3265	4.05787
4130001	0.0375207							4130001	2.17629	3.88534
4140001	0.0351053							4140001	2.09037	3.7683
4150001	0.0424183							4150001	2.08445	3.90608
4160001	0.0422139							4160001	2.06785	3.9559
4170001	0.0326944							4170001	2.22239	4.45676
4180001	0.0329026							4180001	2.21152	4.44788
4190001	0.0365161							4190001	2.31111	4.7219
4200001	0.0326679							4200001	2.3524	4.76712
4210001	0.0323964							4210001	2.34531	4.73249
4220001	0.033597							4220001	2.42774	4.86368
4230001	0.038004							4230001	2.5189	5.02892
4240001	0.0468184							4240001	2.45505	4.57674
4250001	0.0601107							4250001	2.45051	4.02632
4260001	0.0833635							4260001	2.4146	3.55444
4270001	0.0714541							4270001	2.21875	2.96096
4280001	0.059862							4280001	2.0381	2.59864
4290001	0.0605713							4290001	1.88085	2.32906
4300001	0.0706336							4300001	1.73816	2.07535
4310001	0.107075							4310001	1.6304	1.73284
4320001	0.160924							4320001	1.43649	1.40211
4330001	0.271684							4330001	1.19724	1.01693
4340001	0.329686							4340001	1.10481	0.883988
4350001	0.36182							4350001	0.961286	0.773536
4360001	0.37799							4360001	0.911477	0.727885
4370001	0.390206							4370001	0.876546	0.75055
4380001	0.410134							4380001	0.868184	0.729019
4390001	0.42487							4390001	0.816069	0.638624
4400001	0.431801							4400001	0.789196	0.596367
4410001	0.440283							4410001	0.755736	0.584852
4420001	0.440031							4420001	0.736302	0.571388
4430001	0.440241							4430001	0.698185	0.532214
4440001	0.436592							4440001	0.690681	0.537023
4450001	0.434903							4450001	0.698435	0.531588
4460001	0.439012							4460001	0.635138	0.460065
4470001	0.457586							4470001	0.527975	0.320406
4480001	0.458102							4480001	0.523687	0.315859
4490001	0.458799							4490001	0.514279	0.309032
4500001	0.457591							4500001	0.549841	0.333105
4510001	0.45991							4510001	0.595104	0.395941
4520001	0.458167							4520001	0.65941	0.447092
4530001	0.443553							4530001	0.782975	0.598961
4540001	0.441445							4540001	0.87792	0.681521
4550001	0.44035							4550001	0.888408	0.698893
4560001	0.43503							4560001	0.958389	0.809814
4570001	0.430901							4570001	0.987881	0.872464
4580001	0.425585							4580001	1.02218	1.00616
4590001	0.429735							4590001	1.01879	1.41471
4600001	0.420908							4600001	1.05781	2.25409
4610001	0.41976							4610001	1.0977	2.42916
4620001	0.427445							4620001	0.986203	2.21996
4630001	0.501319							4630001	0.821378	2.12665
4640001	0.516992							4640001	0.595433	1.63214
4650001	0.505913							4650001	0.726128	1.93688
4660001	0.504204							4660001	0.766204	2.0158
4670001	0.501672							4670001	0.765492	2.04871
4680001	0.500106							4680001	0.768993	2.04306
4690001	0.497735							4690001	0.799756	2.13028
4700001	0.490611							4700001	0.813968	2.12388
4710001	0.451615							4710001	0.880386	1.97681
4720001	0.410266							4720001	0.941441	1.82586
4730001	0.349367							4730001	0.949221	1.53131
4740001	0.25473							4740001	1.10692	1.47185
4750001	0.221776							4750001	0.994701	1.2495
4760001	0.171444							4760001	0.979779	1.12926
4770001	0.15292							4770001	0.989534	1.10073
4780001	0.128924							4780001	1.02904	1.12044
4790001	0.108941							4790001	1.04172	1.09619
4800001	0.111942							4800001	1.01278	1.04826
4810001	0.121006							4810001	0.908246	0.912457
4820001	0.125448							4820001	0.843376	0.833952
4830001	0.12683							4830001	0.864319	0.849549
4840001	0.128015							4840001	0.817904	0.804323
4850001	0.131719							4850001	0.802259	0.786853
4860001	0.13209							4860001	0.806487	0.789871
4870001	0.134645							4870001	0.801902	0.779443
4880001	0.134241							4880001	0.737433	0.720955
4890001	0.136394							4890001	0.716166	0.700227
4900001	0.136926							4900001	0.797583	0.797224
4910001	0.131496							4910001	0.87227	0.902533
4920001	0.129274							4920001	0.848503	0.888266
4930001	0.12514							4930001	0.856916	0.909365
4940001	0.132002							4940001	0.907389	0.956917
4950001	0.132708							4950001	0.91424	0.966776
4960001	0.133367							4960001	0.915907	0.967712
4970001	0.134189							4970001	0.918743	0.970444
4980001	0.139016							4980001	0.996459	1.04226
4990001	0.139503							4990001	1.01267	1.05457
5000001	0.138311							5000001	0.958482	0.982928
5010001	0.131909							5010001	0.935519	0.92933
5020001	0.128736							5020001	0.971593	0.964886
5030001	0.127313							5030001	0.96368	0.959443
5040001	0.124523							5040001	0.976476	0.969732
5050001	0.12406							5050001	0.982212	0.974658
5060001	0.122627							5060001	0.984085	0.976379
5070001	0.119546							5070001	0.982613	0.968112
5080001	0.113656							5080001	0.953474	0.934757
5090001	0.105081							5090001	0.920553	0.890614
5100001	0.100548							5100001	0.913324	0.88489
5110001	0.109411							5110001	0.887473	0.910372
5120001	0.109168							5120001	0.855526	0.908146
5130001	0.103668							5130001	0.817899	0.906913
5140001	0.0851384							5140001	0.659116	0.789131
5150001	0.086597							5150001	0.59962	0.713099
5160001	0.0876471							5160001	0.53609	0.621556
5170001	0.0896042							5170001	0.548813	0.643434
5180001	0.0854445							5180001	0.676154	0.856223
5190001	0.0854445							5190001	0.676154	0.856223
5200001	0.123026							5200001	0.575087	0.959315
5210001	0.136123							5210001	1.1691	1.07998
5220001	0.136123							5220001	1.1691	1.07998
5230001	0.132542							5230001	1.13198	0.989154
5240001	0.163664							5240001	0.739645	0.890605
5250001	0.156839							5250001	0.61606	0.695267
5260001	0.196478							5260001	0.562746	0.68874
5270001	0.202035							5270001	0.672149	0.898694
5280001	0.208878							5280001	0.656039	0.885128
5290001	0.205441							5290001	0.682364	0.923445
5300001	0.200226							5300001	0.718667	0.983823
5310001	0.200027							5310001	0.71373	0.987236
5320001	0.191413							5320001	0.766757	1.05327
5330001	0.189448							5330001	0.784746	1.08692
5340001	0.186637							5340001	0.826639	1.14441
5350001	0.199322							5350001	0.928285	1.36814
5360001	0.172306							5360001	0.98109	1.43274
5370001	0.153498							5370001	1.03486	1.46649
5380001	0.134178							5380001	1.09598	1.55085
5390001	0.122688							5390001	1.10563	1.67141
5400001	0.109153							5400001	0.921667	1.50848
5410001	0.110049							5410001	0.915557	1.52498
5420001	0.113931							5420001	0.954999	1.80994
5430001	0.115304							5430001	0.975687	1.95359
5440001	0.114192							5440001	0.963649	1.98435
5450001	0.103153							5450001	0.985434	2.11852
5460001	0.107246							5460001	0.982906	2.21531
5470001	0.109686							5470001	0.98255	2.20936
5480001	0.109816							5480001	1.03109	2.32329
5490001	0.125682							5490001	1.09596	2.56256
5500001	0.140591							5500001	1.17202	2.83639
5510001	0.140591							5510001	1.17202	2.83639
5520001	0.155073							5520001	1.12594	2.77342
5530001	0.155035							5530001	1.12605	2.67921
5540001	0.157026							5540001	1.17243	2.75798
5550001	0.148005							5550001	1.2309	2.89706
5560001	0.140505							5560001	1.24833	2.92446
5570001	0.138867							5570001	1.25709	2.95038
5580001	0.138884							5580001	1.25302	2.9392
5590001	0.136732							5590001	1.23348	2.77324
5600001	0.128365							5600001	1.30221	2.80826
5610001	0.130267							5610001	1.30956	2.76045
5620001	0.123538							5620001	1.37011	2.72853
5630001	0.127486							5630001	1.37555	2.76452
5640001	0.13437							5640001	1.29552	2.62317
5650001	0.166354							5650001	1.08638	2.17833
5660001	0.205252							5660001	0.978742	2.09727
5670001	0.211895							5670001	0.928909	2.04696
5680001	0.219228							5680001	0.868876	1.92988
5690001	0.225829							5690001	0.854063	1.93267
5700001	0.231581							5700001	0.8336	1.92652
5710001	0.233504							5710001	0.79635	1.92813
5720001	0.232336							5720001	0.8329	2.06321
5730001	0.231614							5730001	0.838206	2.09159
5740001	0.229472							5740001	0.991365	2.49684
5750001	0.206293							5750001	1.19491	3.11776
5760001	0.156083							5760001	1.41946	4.03092
5770001	0.107272							5770001	1.86576	4.35256
5780001	0.080716							5780001	2.18667	4.22413
5790001	0.0777361							5790001	2.17317	4.14553
5800001	0.074761							5800001	2.1551	4.045
5810001	0.0692185							5810001	2.18939	3.94158
5820001	0.0627171							5820001	2.12752	3.48713
5830001	0.0686655							5830001	2.0758	2.9723
5840001	0.0693821							5840001	1.98307	2.79155
5850001	0.0594425							5850001	2.04967	2.53877
5860001	0.0515405							5860001	2.20228	2.50253
5870001	0.0463276							5870001	2.0806	2.01775
5880001	0.0726593							5880001	1.28633	1.11137
5890001	0.0767094							5890001	1.18014	0.949981
5900001	0.0870736							5900001	1.12857	0.787463
5910001	0.0929946							5910001	1.11381	0.689892
5920001	0.103207							5920001	1.12129	0.64657
5930001	0.101668							5930001	1.10736	0.641551
5940001	0.097146							5940001	1.13727	0.720776
5950001	0.0960987							5950001	1.13563	0.737124
5960001	0.0953658							5960001	1.15294	0.75706
5970001	0.0943299							5970001	1.14626	0.769491
5980001	0.090737							5980001	1.21383	0.863258
5990001	0.0846957							5990001	1.17198	0.947434
6000001	0.0759282							6000001	1.16504	1.09017
6010001	0.0620075							6010001	1.16566	1.323
6020001	0.059081							6020001	1.15887	1.32845
6030001	0.0251359							6030001	1.11621	1.79704
6040001	0.0145157							6040001	1.08221	1.93293
6050001	0.0142239							6050001	1.0978	1.95469
6060001	0.0148502							6060001	1.12835	1.96976
6070001	0.0160632							6070001	1.16623	1.83431
6080001	0.0161526							6080001	1.14101	1.77151
6090001	0.0276356							6090001	1.23245	1.83044
6100001	0.0272479							6100001	1.35053	1.90121
6110001	0.0325065							6110001	1.43285	1.94399
6120001	0.0339199							6120001	1.53624	1.97823
6130001	0.0356161							6130001	1.61482	1.99322
6140001	0.0402968							6140001	1.72629	2.12602
6150001	0.0450906							6150001	1.6837	2.22106
6160001	0.0530792							6160001	1.56533	2.29822
6170001	0.0581154							6170001	1.61043	2.51596
6180001	0.0573901							6180001	1.63806	2.61132
6190001	0.051694							6190001	1.63586	2.58196
6200001	0.0548509							6200001	1.58617	2.5589
6210001	0.0547416							6210001	1.56877	2.57381
6220001	0.0653282							6220001	1.3337	2.12165
6230001	0.072156							6230001	1.2579	1.99606
6240001	0.0716512							6240001	1.21081	1.91869
6250001	0.0699974							6250001	1.21258	1.87439
6260001	0.0656467							6260001	1.23248	1.76249
6270001	0.0652609							6270001	1.2625	1.81584
6280001	0.0685348							6280001	1.27752	1.87947
6290001	0.0670598							6290001	1.29711	1.90145
6300001	0.0613785							6300001	1.52205	2.21712
6310001	0.055539							6310001	1.72396	2.49103
6320001	0.0464121							6320001	2.02217	3.07355
6330001	0.0332586							6330001	2.28881	3.67052
6340001	0.0327186							6340001	2.36093	3.76335
6350001	0.0343311							6350001	2.38766	3.76388
6360001	0.0341453							6360001	2.44043	3.80812
6370001	0.0315101							6370001	2.55324	3.92122
6380001	0.0156546							6380001	2.90244	4.05616
6390001	0.017002							6390001	2.9672	4.1757
6400001	0.0162895							6400001	2.93574	4.14638
6410001	0.0090816							6410001	3.05544	4.47262
6420001	0.00184448							6420001	1.70846	1.86177
6430001	0.00104418							6430001	1.40931	1.46839
6440001	-0.000126556							6440001	1.22759	1.23078
6450001	-0.00036816							6450001	1.18685	1.18786
6460001	-0.000452433							6460001	1.18272	1.18277
6470001	-0.000470873							6470001	1.17933	1.1783
6480001	-0.000470873							6480001	1.17933	1.1783
6490001	-0.000588607							6490001	1.17781	1.17559
6500001	-0.000874582							6500001	1.12299	1.11236
6510001	-0.000706953							6510001	1.0314	1.01926
6520001	-0.000666665							6520001	1.03041	1.02147
6530001	-0.00074988							6530001	1.04012	1.03311
6540001	-0.000552731							6540001	1.01483	1.01594
6550001	-0.000191074							6550001	1.23495	1.24787
6560001	0.000945068							6560001	1.51505	1.54389
6570001	0.000911976							6570001	1.51774	1.56086
6580001	0.000939748							6580001	1.51291	1.55586
6590001	0.000939748							6590001	1.51291	1.55586
6600001	0.00109999							6600001	1.53329	1.57816
6610001	0.00156109							6610001	2.0074	2.07202
6620001	0.00156109							6620001	2.0074	2.07202
6630001	0.00156109							6630001	2.0074	2.07202
6640001	0.00243708							6640001	2.34625	2.5013
6650001	0.00324115							6650001	2.1533	2.29797
6660001	0.000898528							6660001	1.49727	1.65012
6670001	0.00545855							6670001	0.722002	0.740295
6780001	-0.00103958							6780001	2.31966	3.08274
6790001	-0.000840643							6790001	2.29794	2.36214
6800001	0.00567806							6800001	2.16305	2.13115
6810001	0.00567806							6810001	2.16305	2.13115
6820001	0.00757245							6820001	1.8657	1.63115
6830001	0.00812416							6830001	1.45547	1.28605
6840001	0.0123009							6840001	1.15196	1.01971
6850001	0.0136279							6850001	1.20297	1.04369
6860001	0.0136279							6860001	1.20297	1.04369
6870001	0.0137891							6870001	1.32021	1.14235
6880001	0.0160755							6880001	1.30675	1.1327
6890001	0.0188764							6890001	1.2332	1.06539
6900001	0.0189515							6900001	1.22528	1.05998
6910001	0.0250994							6910001	1.22885	1.07874
6920001	0.0255297							6920001	1.1799	1.06782
6930001	0.0294275							6930001	1.2575	1.13753
6940001	0.0314058							6940001	1.44736	1.31299
6950001	0.0332489							6950001	1.48358	1.38459
6960001	0.0302839							6960001	1.51658	1.43684
6970001	0.0380376							6970001	1.41973	1.3663
6980001	0.0446381							6980001	1.39798	1.34229
6990001	0.0544974							6990001	1.36563	1.31093
7000001	0.0592243							7000001	1.38354	1.30972
7010001	0.0583403							7010001	1.47937	1.38864
7020001	0.0583736							7020001	1.4725	1.26842
7030001	0.053091							7030001	1.50835	1.30337
7040001	0.0522473							7040001	1.51728	1.31113
7050001	0.048919							7050001	1.63954	1.41154
7060001	0.0499577							7060001	1.62939	1.38339
7070001	0.0484607							7070001	1.65924	1.39317
7080001	0.043366							7080001	1.66528	1.39592
7090001	0.0356522							7090001	1.70914	1.42365
7100001	0.0254562							7100001	1.764	1.45873
7110001	0.0218511							7110001	1.7341	1.42577
7120001	0.00716505							7120001	1.98251	1.77135
7130001	0.00647043							7130001	1.89135	1.6902
7140001	0.00730399							7140001	1.89857	1.69895
7150001	0.00815945							7150001	1.50328	1.36575
7160001	0.00832993							7160001	1.49087	1.35864
7170001	0.0107278							7170001	1.70797	1.56426
7180001	0.0164043							7180001	1.76547	1.63551
7190001	0.0145088							7190001	1.79097	1.65064
7200001	0.0158404							7200001	1.79662	1.64622
7210001	0.0164077							7210001	1.78368	1.63535
7220001	0.0332653							7220001	1.7598	1.62582
7230001	0.0449572							7230001	1.94943	1.82858
7240001	0.0543801							7240001	1.83642	1.69759
7250001	0.0679873							7250001	1.86343	1.71251
7260001	0.0723786							7260001	1.96172	1.82513
7270001	0.0787463							7270001	1.7548	1.61562
7280001	0.0817951							7280001	1.78144	1.62779
7290001	0.0819212							7290001	1.79086	1.64734
7300001	0.0819562							7300001	1.78758	1.64313
7310001	0.0819562							7310001	1.78758	1.64313
7320001	0.100577							7320001	1.51406	1.82674
7330001	0.103245							7330001	1.46035	1.78723
7340001	0.101369							7340001	1.39363	1.89639
7350001	0.0882667							7350001	1.4155	1.88089
7360001	0.0924879							7360001	1.39143	1.7154
7370001	0.0889307							7370001	1.39204	1.74119
7380001	0.0736539							7380001	1.36623	1.56512
7390001	0.0566441							7390001	1.31327	1.42982
7400001	0.0502656							7400001	1.32875	1.42906
7410001	0.0462965							7410001	1.30141	1.39954
7420001	0.0116358							7420001	1.42759	1.27089
7430001	0.0112197							7430001	1.46619	1.32004
7440001	0.0131062							7440001	1.46388	1.32475
7450001	0.0120692							7450001	1.51254	1.40728
7460001	0.00899145							7460001	1.41661	1.40647
7470001	0.00910656							7470001	1.41134	1.40442
7480001	0.00833817							7480001	1.47584	1.5331
7490001	0.0100415							7490001	1.61268	1.72822
7500001	0.010228							7500001	1.79842	1.95113
7510001	0.00773026							7510001	2.03248	2.21096
7520001	0.00854606							7520001	1.93349	2.09792
7530001	0.0102993							7530001	1.84964	2.00432
7540001	0.0085187							7540001	2.01703	2.17593
7550001	0.00778481							7550001	2.00843	2.16157
7560001	0.00408999							7560001	2.25338	2.39349
7570001	0.00428567							7570001	2.28573	2.45036
7580001	0.00483295							7580001	2.34123	2.56598
7590001	0.00547226							7590001	2.39629	2.65895
7600001	0.00694453							7600001	2.32792	2.65316
7610001	0.0152106							7610001	2.38125	2.80204
7620001	0.0144927							7620001	2.77228	3.33501
7630001	0.0178005							7630001	3.05547	3.90459
7640001	0.0230842							7640001	3.07406	4.05108
7650001	0.024238							7650001	3.17312	4.20123
7660001	0.0249165							7660001	3.13819	4.18915
7670001	0.0288875							7670001	3.26497	4.33521
7680001	0.03004							7680001	3.2927	4.38387
7690001	0.0333065							7690001	3.31663	4.45035
7700001	0.0336832							7700001	3.33159	4.54705
7710001	0.030165							7710001	3.37533	4.64406
7720001	0.0319602							7720001	3.34951	4.74454
7730001	0.0319162							7730001	3.44211	5.27431
7740001	0.0295815							7740001	3.41828	5.76563
7750001	0.0549413							7750001	2.50092	3.53168
7760001	0.060292							7760001	2.40373	3.46395
7770001	0.0709138							7770001	2.19859	3.15724
7780001	0.0756716							7780001	2.35837	3.55377
7790001	0.0722842							7790001	2.3846	3.65894
7800001	0.070969							7800001	2.42775	3.7637
7810001	0.0725638							7810001	2.49379	3.85762
7820001	0.0726459							7820001	2.41339	3.56963
7830001	0.0756713							7830001	2.34248	3.33194
7840001	0.076472							7840001	2.32641	3.189
7850001	0.0714178							7850001	3.20373	5.69602
7860001	0.0647254							7860001	3.51305	6.26334
7870001	0.0486125							7870001	3.71313	7.13071
7880001	0.0388142							7880001	3.68823	6.98808
7890001	0.0322296							7890001	3.80398	7.46751
7900001	0.0345194							7900001	3.88353	7.44713
7910001	0.0295364							7910001	3.27796	4.399
7920001	0.029513							7920001	3.28911	4.77411
7930001	0.0309076							7930001	3.18791	4.49445
7940001	0.0301138							7940001	3.18703	4.27746
7950001	0.0688368							7950001	2.37557	3.61629
7960001	0.0736328							7960001	2.06711	3.13297
7970001	0.0686148							7970001	1.97446	2.71744
7980001	0.0674398							7980001	2.24205	3.31935
7990001	0.0626688							7990001	2.53583	3.98898
8000001	0.0593078							8000001	2.58094	4.17378
8010001	0.0562967							8010001	2.76791	4.91263
8020001	0.055231							8020001	2.8017	4.72368
8030001	0.0546806							8030001	2.8092	4.72859
8040001	0.0572759							8040001	2.79777	4.8292
8050001	0.0362824							8050001	3.16999	5.18388
8060001	0.0338427							8060001	3.21397	5.29592
8070001	0.0221876							8070001	3.53909	7.25866
8080001	0.0181238							8080001	3.48957	6.91847
8090001	0.0177454							8090001	3.39364	6.44085
8100001	0.0207381							8100001	3.46969	6.32049
8110001	0.028981							8110001	3.44536	6.72843
8120001	0.0369096							8120001	3.20421	6.94104
8130001	0.0364407							8130001	3.31157	7.19932
8140001	0.0376376							8140001	3.32471	7.33961
8150001	0.037362							8150001	3.40754	7.68403
8160001	0.0384754							8160001	3.42347	7.69941
8170001	0.0410174							8170001	3.11089	5.91986
8180001	0.0386951							8180001	3.05008	5.52665
8190001	0.044084							8190001	2.85884	5.33117
8200001	0.043789							8200001	2.79266	5.37116
8210001	0.0579378							8210001	2.75616	5.64639
8220001	0.0562118							8220001	2.80267	5.5536
8230001	0.054765							8230001	2.98807	6.01856
8240001	0.0536035							8240001	2.84073	5.51606
8250001	0.0541402							8250001	2.76511	5.26395
8260001	0.0572232							8260001	2.7252	5.19672
8270001	0.0635283							8270001	2.92959	6.03245
8280001	0.0713232							8280001	2.89821	6.19232
8290001	0.0665488							8290001	2.98864	6.09014
8300001	0.0638987							8300001	3.12672	6.46008
8310001	0.0549515							8310001	2.90994	5.44475
8320001	0.0490722							8320001	2.87081	5.21619
8330001	0.0508777							8330001	2.5369	4.47954
8340001	0.0499875							8340001	2.61217	4.62277
8350001	0.0473105							8350001	2.52492	4.52067
8360001	0.039665							8360001	2.4256	4.32976
8370001	0.0398592							8370001	2.44862	4.44523
8380001	0.0323496							8380001	2.55092	4.62468
8390001	0.0318759							8390001	2.61522	4.89164
8400001	0.0360924							8400001	2.37155	4.38861
8410001	0.0267367							8410001	2.47347	4.45586
8420001	0.0457778							8420001	2.53626	4.8832
8430001	0.0453663							8430001	2.64328	5.21214
8440001	0.0396703							8440001	2.66102	5.08656
8450001	0.039936							8450001	2.71262	5.18463
8460001	0.0408671							8460001	2.83088	5.40385
8470001	0.041699							8470001	2.8331	5.35368
8480001	0.043138							8480001	2.77179	5.19175
8490001	0.044045							8490001	2.61511	4.80496
8500001	0.0417757							8500001	2.62571	4.77985
8510001	0.0444103							8510001	2.69153	5.20412
8520001	0.0273081							8520001	2.64307	4.91488
8530001	0.0269353							8530001	2.50394	4.5371
8540001	0.0316718							8540001	2.43862	4.13668
8550001	0.030533							8550001	2.4339	3.90684
8560001	0.0309984							8560001	2.37914	3.80137
8570001	0.0284028							8570001	2.33714	3.65246
8580001	0.0279648							8580001	2.29988	3.5668
8590001	0.0305456							8590001	2.30407	3.40502
8600001	0.0247343							8600001	2.31991	3.17442
8610001	0.0256123							8610001	2.29701	2.89324
8620001	0.0299004							8620001	2.54946	2.76967
8630001	0.0208704							8630001	2.90172	2.85999
8640001	0.025368							8640001	3.42703	5.78934
8650001	0.0492251							8650001	3.32612	9.90785
8660001	0.041842							8660001	3.402	9.48518
8670001	0.0266478							8670001	3.10558	7.91245
8680001	0.0249293							8680001	3.47983	9.19217
8690001	0.0236917							8690001	3.47073	9.00757
8700001	0.0212694							8700001	3.75353	9.36255
8710001	0.020655							8710001	3.78027	9.14508
8720001	0.0431598							8720001	3.54242	8.6344
8730001	0.0405337							8730001	3.37316	8.16928
8740001	0.0394938							8740001	3.26687	7.74641
8750001	0.0416298							8750001	2.93887	6.36055
8760001	0.0412566							8760001	2.93771	6.39957
8770001	0.043607							8770001	2.94473	6.36362
8780001	0.0540469							8780001	2.60985	5.05557
8790001	0.0556384							8790001	2.55145	4.8776
8800001	0.0643207							8800001	2.07715	3.74293
8810001	0.0698058							8810001	1.82209	3.2253
8820001	0.0551155							8820001	1.87922	3.21676
8830001	0.0563135							8830001	1.96258	3.15044
8840001	0.0358868							8840001	1.5522	1.62117
8850001	0.0260995							8850001	1.44971	1.32309
8860001	0.026558							8860001	1.39748	1.28377
8870001	0.0266637							8870001	1.3862	1.27781
8880001	0.0219651							8880001	1.53127	1.42687
8890001	0.0215258							8890001	1.62355	1.53882
8900001	0.0211928							8900001	1.65261	1.59004
8910001	0.020764							8910001	1.88956	1.93055
8920001	0.0220155							8920001	1.83077	1.94192
8930001	0.0231752							8930001	1.70044	1.81946
8940001	0.0238177							8940001	1.69225	1.93791
8950001	0.0279587							8950001	1.73906	2.35382
8960001	0.0277906							8960001	1.68469	2.22103
8970001	0.0276547							8970001	1.677	2.19909
8980001	0.0292717							8980001	1.49788	1.91513
8990001	0.0292839							8990001	1.30533	1.62039
9000001	0.0302589							9000001	1.22594	1.49179
9010001	0.0337282							9010001	1.04254	1.23191
9020001	0.0344721							9020001	0.991664	1.15103
9030001	0.0356747							9030001	1.0173	1.16258
9040001	0.0377322							9040001	1.02257	1.16253
9050001	0.0386717							9050001	1.1436	1.31524
9060001	0.0400815							9060001	1.21677	1.41232
9070001	0.0412586							9070001	1.23113	1.43342
9080001	0.0432433							9080001	1.39278	1.65657
9090001	0.050035							9090001	1.79167	2.23844
9100001	0.0577544							9100001	2.27636	3.04868
9110001	0.0512097							9110001	2.66651	3.70003
9120001	0.0515722							9120001	2.66549	3.83112
9130001	0.0514735							9130001	2.69547	4.45164
9140001	0.0477227							9140001	3.27486	5.99409
9150001	0.0444404							9150001	3.67929	7.28074
9160001	0.0416456							9160001	4.15381	8.9929
9170001	0.0397427							9170001	4.19121	9.08953
9180001	0.0502025							9180001	3.73983	6.85313
9190001	0.0548491							9190001	3.86303	7.16015
9200001	0.0498205							9200001	4.33663	8.9282
9210001	0.0501718							9210001	4.47812	9.76682
9220001	0.0508917							9220001	4.65297	10.6602
9230001	0.0478299							9230001	4.69259	10.776
9240001	0.0473141							9240001	4.3438	8.84548
9250001	0.0560758							9250001	3.84942	7.7703
9260001	0.0549454							9260001	3.78648	7.61244
9270001	0.0522791							9270001	3.75081	7.38104
9280001	0.0406967							9280001	4.45299	10.3751
9290001	0.0352572							9290001	4.51492	10.4821
9300001	0.0487283							9300001	3.99973	8.63959
9310001	0.0480831							9310001	3.50812	6.40611
9320001	0.0541529							9320001	3.41504	6.32193
9330001	0.05464							9330001	3.51289	6.58183
9340001	0.0561114							9340001	3.43189	6.09557
9350001	0.0485634							9350001	3.89395	7.02019
9360001	0.0373678							9360001	3.11736	4.90229
9370001	0.0382412							9370001	3.27241	5.52791
9380001	0.0395391							9380001	3.11344	5.43494
9390001	0.0391759							9390001	3.20957	5.94548
9400001	0.0340338							9400001	3.26701	5.84622
9410001	0.0329898							9410001	3.36934	6.32983
9420001	0.0269254							9420001	3.4282	6.29971
9430001	0.0270753							9430001	3.34789	5.99343
9440001	0.0250014							9440001	3.35329	6.48224
9450001	0.0689587							9450001	2.44389	5.1203
9460001	0.0807087							9460001	2.35763	5.76066
9470001	0.0814849							9470001	2.23643	5.56306
9480001	0.0789829							9480001	2.13511	5.5096
9490001	0.081355							9490001	1.95658	5.0039
9500001	0.0841042							9500001	2.04148	5.78774
9510001	0.0841042							9510001	2.04148	5.78774
9520001	0.0841042							9520001	2.04148	5.78774
9530001	0.0841042							9530001	2.04148	5.78774
9540001	0.0841042							9540001	2.04148	5.78774
9550001	0.0453686							9550001	2.44321	7.45406
9560001	0.0504304							9560001	2.97446	12.4832
9570001	0.0488965							9570001	2.99896	12.249
9580001	0.0179977							9580001	2.94264	5.37029
9590001	0.0212396							9590001	3.16808	5.16071
9600001	0.0223647							9600001	2.9208	3.78735
9610001	0.0220015							9610001	3.79861	5.63636
9620001	0.0573899							9620001	4.06588	8.14743
9630001	0.0560981							9630001	4.33758	9.06143
9640001	0.063443							9640001	4.11487	8.57388
9650001	0.07121							9650001	3.39933	6.98255
9660001	0.0732235							9660001	2.61918	5.36658
9670001	0.0735498							9670001	2.5714	5.26162
9680001	0.0860147							9680001	2.52334	5.74017
9690001	0.0842572							9690001	2.54531	5.8492
9700001	0.0815028							9700001	2.6197	6.30093
9710001	0.0728137							9710001	2.47263	5.4205
9720001	0.0641145							9720001	2.23206	4.63688
9730001	0.0574644							9730001	2.60521	5.37439
9740001	0.0537197							9740001	2.80996	5.89273
9750001	0.0416116							9750001	3.61614	8.1663
9760001	0.0255666							9760001	4.61164	11.0182
9770001	0.021843							9770001	4.7152	10.8369
9780001	0.0189415							9780001	4.88919	11.2095
9790001	0.019058							9790001	4.88817	11.189
9800001	0.0186285							9800001	4.98565	10.9964
9810001	0.0202355							9810001	5.11463	12.1423
9820001	0.0193168							9820001	5.19064	12.1479
9830001	0.0205686							9830001	5.09488	12.2372
9840001	0.0196118							9840001	5.20477	12.4881
9850001	0.0208959							9850001	5.05367	10.2209
9860001	0.0210019							9860001	5.01067	9.68674
9870001	0.0288312							9870001	4.9266	10.2266
9880001	0.0286325							9880001	5.05805	10.548
9890001	0.0284212							9890001	5.06596	10.5283
9900001	0.0280821							9900001	5.10923	10.667
9910001	0.0262795							9910001	5.73933	12.3585
9920001	0.0262795							9920001	5.73933	12.3585
9930001	0.0263889							9930001	5.76322	12.4137
9940001	0.0289152							9940001	5.41504	10.96
9950001	0.040064							9950001	5.21843	11.623
9960001	0.0351319							9960001	5.14642	11.6332
9970001	0.0294266							9970001	5.173	13.6641
9980001	0.0311398							9980001	4.97367	13.3571
9990001	0.0302565							9990001	4.99142	13.5259
10000001	0.0291527							10000001	5.1183	13.9054
10010001	0.0314707							10010001	4.85369	13.0145
10020001	0.0388214							10020001	4.57127	11.1479
10030001	0.0426959							10030001	4.50064	10.7747
10040001	0.0412745							10040001	4.50045	10.8102
10050001	0.0400909							10050001	4.58357	10.7335
10060001	0.0451545							10060001	4.3944	10.3072
10070001	0.0476381							10070001	4.38902	9.33678
10080001	0.0469411							10080001	4.48568	9.44419
10090001	0.0467942							10090001	4.38819	9.32817
10100001	0.0609322							10100001	3.8872	8.12886
10110001	0.0733679							10110001	3.82621	8.16571
10120001	0.0612839							10120001	3.64644	6.64724
10130001	0.0586931							10130001	3.72316	6.79031
10140001	0.0622638							10140001	3.6884	6.59774
10150001	0.0611596							10150001	3.41644	6.04031
10160001	0.0617062							10160001	3.39063	5.92333
10170001	0.0616003							10170001	3.552	6.65012
10180001	0.0779118							10180001	3.31235	6.04646
10190001	0.0844912							10190001	3.28071	5.95083
10200001	0.0808001							10200001	3.44859	6.12806
10210001	0.0868045							10210001	3.48974	6.30057
10220001	0.103796							10220001	3.91574	8.9265
10230001	0.0941616							10230001	3.80188	7.02513
10240001	0.090888							10240001	3.78048	6.99168
10250001	0.0894347							10250001	3.8205	7.07981
10260001	0.0874379							10260001	4.11777	7.4949
10270001	0.0898657							10270001	4.25855	7.56337
10280001	0.0749551							10280001	4.74227	8.81067
10290001	0.0664359							10290001	5.1064	9.37362
10300001	0.0589104							10300001	5.23398	10.0433
10310001	0.0357888							10310001	5.87756	10.7002
10320001	0.0352367							10320001	6.06149	11.469
10330001	0.0436105							10330001	5.86664	13.9777
10340001	0.0388763							10340001	6.06573	13.5904
10350001	0.036279							10350001	5.81232	11.9773
10360001	0.0357408							10360001	5.44541	11.2862
10370001	0.0361273							10370001	5.26767	10.8737
10380001	0.0356393							10380001	5.2455	10.7174
10390001	0.0362361							10390001	5.04393	10.1915
10400001	0.042829							10400001	4.69745	9.06328
10410001	0.0444024							10410001	4.35638	8.28012
10420001	0.0464741							10420001	3.94708	7.12521
10430001	0.0359793							10430001	3.93129	6.22006
10440001	0.042235							10440001	3.49633	5.79049
10450001	0.0485006							10450001	3.79973	7.19786
10460001	0.0505654							10460001	4.21779	7.98065
10470001	0.0484094							10470001	4.76128	8.62071
10480001	0.121579							10480001	2.47282	3.37188
10490001	0.120533							10490001	2.63663	3.66437
10500001	0.117185							10500001	2.90331	4.02246
10510001	0.117797							10510001	2.94265	4.36203
10520001	0.114784							10520001	2.886	4.34834
10530001	0.113226							10530001	2.94777	4.5175
10540001	0.110603							10540001	2.73907	4.09315
10550001	0.113148							10550001	2.57486	3.82083
10560001	0.115159							10560001	2.40369	3.58046
10570001	0.114767							10570001	2.04991	3.16734
10580001	0.0574764							10580001	2.80243	5.32557
10590001	0.0500548							10590001	2.90165	5.53094
10600001	0.0501072							10600001	2.73493	5.38485
10610001	0.0481941							10610001	2.83957	5.40438
10620001	0.0472315							10620001	2.93385	5.65327
10630001	0.0471555							10630001	2.87037	5.49485
10640001	0.0392769							10640001	3.08525	6.47617
10650001	0.0375173							10650001	3.09227	6.42123
10660001	0.0332018							10660001	3.19922	6.55205
10670001	0.0227526							10670001	3.72127	7.84391
10680001	0.0215783							10680001	3.98023	10.2184
10690001	0.0290794							10690001	3.5318	10.0911
10700001	0.0297787							10700001	3.57498	10.5999
10710001	0.029153							10710001	3.32802	9.79529
10720001	0.0381686							10720001	3.09845	8.20611
10730001	0.0430856							10730001	3.0976	8.00278
10740001	0.0429132							10740001	3.31559	9.09694
10750001	0.0444249							10750001	3.44397	9.55432
10760001	0.0381398							10760001	3.87561	4.83645
10770001	0.0383035							10770001	3.93941	4.96539
10780001	0.0357001							10780001	3.4977	4.14756
10790001	0.0354466							10790001	3.55563	4.25637
10800001	0.0379193							10800001	3.47888	4.27898
10810001	0.0482232							10810001	2.99814	4.16695
10820001	0.0482515							10820001	3.01778	4.04809
10830001	0.0469213							10830001	3.04248	4.11918
10840001	0.0470221							10840001	3.00788	3.99106
10850001	0.0462001							10850001	2.98097	3.92166
10860001	0.0534217							10860001	2.57031	4.81015
10870001	0.0540436							10870001	2.49206	4.6297
10880001	0.0642508							10880001	2.63553	6.13401
10890001	0.0662017							10890001	2.58213	6.12973
10900001	0.0633342							10900001	2.56822	5.71084
10910001	0.0420707							10910001	3.33431	8.47697
10920001	0.0404784							10920001	3.44264	9.02472
10930001	0.0434647							10930001	3.48742	9.57219
10940001	0.0441866							10940001	3.59864	10.4303
10950001	0.0422484							10950001	3.71856	10.4146
10960001	0.0419369							10960001	3.88242	11.2798
10970001	0.0716601							10970001	3.19375	8.87156
10980001	0.067399							10980001	3.36189	9.36004
10990001	0.0622805							10990001	3.37018	9.19749
11000001	0.0609235							11000001	3.38274	9.6697
11010001	0.0607782							11010001	3.37859	9.83342
11020001	0.0598548							11020001	3.2699	9.31306
11030001	0.0535503							11030001	3.20406	7.72863
11040001	0.0537037							11040001	3.06418	7.47469
11050001	0.0560569							11050001	2.91384	7.30129
11060001	0.0629418							11060001	2.60482	6.84035
11070001	0.0453833							11070001	2.8683	7.56222
11080001	0.0476294							11080001	2.67323	7.02017
11090001	0.0485035							11090001	2.64766	7.0319
11100001	0.0477896							11100001	2.64402	7.03865
11110001	0.0480738							11110001	2.5666	6.68741
11120001	0.0504664							11120001	2.46111	5.05468
11130001	0.0553905							11130001	2.34003	5.51329
11140001	0.0555439							11140001	2.29678	5.26695
11150001	0.0573679							11150001	2.22724	4.90662
11160001	0.0466995							11160001	2.3427	4.57143
11170001	0.0650413							11170001	2.25168	4.90753
11180001	0.0663325							11180001	2.26037	5.01659
11190001	0.069032							11190001	2.20567	4.70654
11200001	0.073346							11200001	2.1138	4.30238
11210001	0.0721279							11210001	2.02735	3.91279
11220001	0.0733161							11220001	2.17167	5.37105
11230001	0.0675433							11230001	2.47895	6.02241
11240001	0.0661396							11240001	2.68568	6.5694
11250001	0.0659866							11250001	2.67473	6.77262
11260001	0.0691178							11260001	2.53388	6.56697
11270001	0.0428854							11270001	2.58078	6.17606
11280001	0.0426176							11280001	2.48994	6.18356
11290001	0.0414843							11290001	2.58086	6.71068
11300001	0.0401934							11300001	2.54789	5.68634
11310001	0.0369133							11310001	2.57047	6.11586
11320001	0.0348535							11320001	2.42148	5.18792
11330001	0.0358576							11330001	2.14923	4.13781
11340001	0.0356433							11340001	1.87862	3.58179
11350001	0.0378259							11350001	1.71406	2.99884
11360001	0.0368146							11360001	1.73574	3.05893
11370001	0.0341709							11370001	1.74817	2.88041
11380001	0.0336637							11380001	1.69214	2.72988
11390001	0.0336254							11390001	1.59158	2.53857
11400001	0.0405416							11400001	1.4443	2.32149
11410001	0.0390609							11410001	1.45793	2.30782
11420001	0.0408923							11420001	1.43296	2.40383
11430001	0.0409083							11430001	1.41573	2.4539
11440001	0.040816							11440001	1.43256	2.45619
11450001	0.0395862							11450001	1.5091	2.78564
11460001	0.0461726							11460001	1.4991	2.83271
11470001	0.0489374							11470001	1.45995	2.97566
11480001	0.051103							11480001	1.46886	3.11959
11490001	0.0526287							11490001	1.4235	3.0999
11500001	0.0456427							11500001	1.37194	3.37524
11510001	0.048635							11510001	1.31534	3.60004
11520001	0.0491248							11520001	1.41213	4.05381
11530001	0.0506524							11530001	1.38427	4.06212
11540001	0.0504304							11540001	1.33806	3.86074
11550001	0.0512177							11550001	1.33791	3.76346
11560001	0.0402687							11560001	1.28858	3.57437
11570001	0.0407895							11570001	1.3005	3.11702
11580001	0.0500951							11580001	1.36539	3.35601
11590001	0.0501316							11590001	1.39761	3.34919
11600001	0.0459256							11600001	1.42308	3.23147
11610001	0.0425345							11610001	1.62376	3.09468
11620001	0.0486049							11620001	1.57464	3.27688
11630001	0.0486049							11630001	1.57464	3.27688
11640001	0.0488384							11640001	1.60164	3.27222
11650001	0.0462282							11650001	1.63293	2.94215
11660001	0.0476882							11660001	1.6037	2.91841
11670001	0.0450981							11670001	1.61828	2.94147
11680001	0.0413987							11680001	1.5785	2.78364
11690001	0.0412562							11690001	1.60078	2.81662
11700001	0.0429486							11700001	1.59893	2.85834
11710001	0.0441364							11710001	1.51419	2.87099
11720001	0.0374517							11720001	1.49105	2.60023
11730001	0.0334108							11730001	1.40488	2.32471
11740001	0.0333587							11740001	1.40232	2.32761
11750001	0.0443408							11750001	1.28267	2.56315
11760001	0.0277468							11760001	1.32307	2.15992
11770001	0.0297954							11770001	1.33481	2.1851
11780001	0.03164							11780001	1.35037	2.21692
11790001	0.0596628							11790001	1.11855	1.87858
11800001	0.0711687							11800001	1.06953	1.82218
11810001	0.0721593							11810001	1.04402	1.77317
11820001	0.0733027							11820001	1.00766	1.68349
11830001	0.0778183							11830001	1.02364	1.76925
11840001	0.074111							11840001	1.03362	1.74938
11850001	0.0718704							11850001	1.04623	1.70681
11860001	0.0947771							11860001	0.978404	1.78002
11870001	0.0959952							11870001	0.986865	1.82031
11880001	0.0947402							11880001	1.03054	1.93879
11890001	0.0857825							11890001	1.1764	2.30667
11900001	0.0624293							11900001	1.39518	2.9419
11910001	0.0633575							11910001	1.41554	3.15578
11920001	0.0573588							11920001	1.76886	3.85581
11930001	0.0584489							11930001	1.78686	3.84067
11940001	0.0700479							11940001	1.85681	4.49462
11950001	0.0700271							11950001	2.05607	6.40494
11960001	0.0365514							11960001	2.3841	6.98219
11970001	0.0353593							11970001	2.61863	6.95473
11980001	0.0331645							11980001	2.49072	5.07303
11990001	0.0327875							11990001	2.57016	4.98361
12000001	0.0326233							12000001	2.67355	4.92867
12010001	0.0318568							12010001	2.87828	4.98264
12020001	0.0380845							12020001	2.42624	3.85344
12030001	0.0379305							12030001	2.44609	3.73964
12040001	0.0379305							12040001	2.44609	3.73964
12050001	0.0356908							12050001	2.40542	3.81059
12060001	0.0328608							12060001	2.38425	3.57707
12070001	0.0304764							12070001	1.60261	2.44154
12080001	0.0352363							12080001	0.682031	3.05001
12090001	0.0352363							12090001	0.682031	3.05001
12100001	0.0668525							12100001	1.95738	7.65542
12110001	0.0668525							12110001	1.95738	7.65542
12120001	0.0668525							12120001	1.95738	7.65542
12130001	0.0668525							12130001	1.95738	7.65542
12140001	0.0668525							12140001	1.95738	7.65542
12150001	0.070384							12150001	2.11623	8.14938
12160001	0.070384							12160001	2.11623	8.14938
12170001	0.070384							12170001	2.11623	8.14938
12180001	0.070384							12180001	2.11623	8.14938
12190001	0.070384							12190001	2.11623	8.14938
12200001	0.042155							12200001	2.20648	12.6648
12210001	0.042155							12210001	2.20648	12.6648
12220001	0.042155							12220001	2.20648	12.6648
12230001	0.042155							12230001	2.20648	12.6648
12240001	0.042155							12240001	2.20648	12.6648
12250001	0.042155							12250001	2.20648	12.6648
12260001	0.042155							12260001	2.20648	12.6648
12270001	0.042155							12270001	2.20648	12.6648
12280001	0.042155							12280001	2.20648	12.6648
12290001	0.042155							12290001	2.20648	12.6648
12460001	0.0361127							12460001	2.21206	10.8385
12470001	0.0730445							12470001	1.63969	5.73281
12480001	0.0429375							12480001	1.24073	1.6479
12490001	0.0437134							12490001	1.26607	1.74006
12500001	0.0430483							12500001	1.25146	1.75998
12510001	0.0427803							12510001	1.24636	1.76506
12520001	0.0424732							12520001	1.30822	1.93902
12530001	0.0469944							12530001	1.30971	2.01806
12540001	0.0467561							12540001	1.30368	2.03431
12550001	0.0461087							12550001	1.29605	2.08988
12560001	0.0456083							12560001	1.30813	2.15555
12570001	0.0439276							12570001	1.28644	2.04035
12580001	0.0503375							12580001	1.41968	3.63771
12590001	0.0454324							12590001	1.44014	3.62778
12600001	0.0516875							12600001	1.49368	4.03649
12610001	0.0767998							12610001	1.41951	3.90412
12620001	0.0767671							12620001	1.47341	3.76754
12630001	0.0694912							12630001	1.46299	3.80019
12640001	0.0693402							12640001	1.48675	3.89986
12650001	0.0731772							12650001	1.55193	4.05198
12660001	0.0764444							12660001	1.53907	3.93844
12670001	0.0750543							12670001	1.52621	3.94415
12680001	0.075826							12680001	1.51592	3.91449
12690001	0.089597							12690001	1.43923	3.81394
12700001	0.0947663							12700001	1.38373	3.7814
12710001	0.0904021							12710001	1.34273	3.69085
12720001	0.094654							12720001	1.22797	3.63438
12730001	0.0999981							12730001	1.22787	3.63924
12740001	0.0839949							12740001	1.14967	2.78771
12750001	0.0898789							12750001	1.13138	2.87897
12760001	0.0893611							12760001	1.13133	2.90015
12770001	0.0838262							12770001	1.1768	2.86411
12780001	0.0800118							12780001	1.27322	2.94113
12790001	0.073842							12790001	1.1762	2.40988
12800001	0.0698631							12800001	1.22509	2.41801
12810001	0.057703							12810001	1.28641	2.32645
12820001	0.0580112							12820001	1.30571	2.31278
12830001	0.0581996							12830001	1.30484	2.28991
12840001	0.0674804							12840001	1.40244	2.67334
12850001	0.0555016							12850001	1.44773	2.45376
12860001	0.0557436							12860001	1.47325	2.44699
12870001	0.0643091							12870001	1.41505	2.36585
12880001	0.0716544							12880001	1.07559	1.69626
12890001	0.0783581							12890001	2.67832	5.79876
12900001	0.00721302							12900001	5.1781	7.57584
12910001	0.120279							12910001	1.50445	2.96815
12920001	0.131734							12920001	1.15392	2.38834
12930001	0.122514							12930001	1.19017	2.32722
12940001	0.1149							12940001	1.35098	2.6226
12950001	0.113683							12950001	1.37279	2.6553
12960001	0.11203							12960001	1.34636	2.62558
12970001	0.107398							12970001	1.48816	3.11429
12980001	0.105657							12980001	1.47772	3.18353
12990001	0.100463							12990001	1.4502	3.2161
13000001	0.0971874							13000001	1.55292	3.16933
13010001	0.0913525							13010001	1.55484	3.28086
13020001	0.0553388							13020001	1.79007	3.74878
13030001	0.060695							13030001	1.80148	4.09388
13040001	0.0730745							13040001	1.61059	3.76062
13050001	0.0648748							13050001	1.50308	3.19894
13060001	0.0631441							13060001	1.50297	3.13927
13070001	0.0528195							13070001	1.35004	2.41334
13080001	0.0454997							13080001	1.48258	2.49761
13090001	0.0424384							13090001	1.50668	2.47251
13100001	0.0403732							13100001	1.41544	2.49495
13110001	0.0369928							13110001	1.4304	2.45894
13120001	0.0381155							13120001	1.42794	2.45236
13130001	0.0354082							13130001	1.43342	2.38699
13140001	0.0265253							13140001	1.4834	2.37908
13150001	0.0384373							13150001	1.58903	2.85119
13160001	0.0369815							13160001	1.79718	2.78339
13170001	0.0409121							13170001	1.99631	3.33331
13180001	0.0447874							13180001	2.055	3.32371
13190001	0.0472055							13190001	2.15058	3.43584
13200001	0.0469879							13200001	2.20952	3.57205
13210001	0.0450366							13210001	2.32625	3.78428
13220001	0.0447899							13220001	2.49832	4.12976
13230001	0.0437393							13230001	2.56221	4.32965
13240001	0.0429452							13240001	2.55073	4.37361
13250001	0.0304203							13250001	2.74407	4.28933
13260001	0.0307398							13260001	2.68051	4.98124
13270001	0.0309827							13270001	2.58741	4.92078
13280001	0.0337769							13280001	2.39984	5.62115
13290001	0.0326435							13290001	2.2965	5.52208
13300001	0.0246995							13300001	2.03733	3.73724
13310001	0.0297049							13310001	1.88287	3.49746
13320001	0.0299048							13320001	1.69878	3.15243
13330001	0.0298583							13330001	1.63826	2.98189
13340001	0.0305238							13340001	1.66689	3.03285
13350001	0.0383838							13350001	1.6624	3.25898
13360001	0.0386608							13360001	1.66339	3.54699
13370001	0.0447501							13370001	1.64194	3.52661
13380001	0.0423297							13380001	1.66218	3.42074
13390001	0.0423776							13390001	1.64618	3.28712
13400001	0.0494444							13400001	1.58416	3.44325
13410001	0.0461287							13410001	1.56606	3.43741
13420001	0.0454126							13420001	1.45228	3.12396
13430001	0.0444055							13430001	1.51335	3.1755
13440001	0.044064							13440001	1.48683	3.1524
13450001	0.035881							13450001	1.42564	2.91896
13460001	0.0352865							13460001	1.42231	2.91261
13470001	0.0281885							13470001	1.52654	3.06994
13480001	0.0288485							13480001	1.91686	3.32564
13490001	0.0285098							13490001	1.90837	3.24114
13500001	0.0383933							13500001	2.131	4.01832
13510001	0.0470617							13510001	1.97478	3.60958
13520001	0.0620806							13520001	1.98127	3.66242
13530001	0.0692455							13530001	1.74648	3.39168
13540001	0.0696957							13540001	1.76404	3.37928
13550001	0.0719069							13550001	1.83034	3.42204
13560001	0.0727459							13560001	1.8552	3.47242
13570001	0.0749737							13570001	1.83564	3.46834
13580001	0.0869677							13580001	1.35093	3.39771
13590001	0.0911359							13590001	1.33103	3.61843
13600001	0.0805061							13600001	1.28542	3.3499
13610001	0.0638793							13610001	1.2692	2.89682
13620001	0.0472249							13620001	1.33382	2.97955
13630001	0.0423112							13630001	1.47054	3.18631
13640001	0.0362454							13640001	1.83111	3.21385
13650001	0.0362959							13650001	1.838	3.21473
13660001	0.0354157							13660001	1.83604	3.15004
13670001	0.0349103							13670001	1.92523	3.02597
13680001	0.0337296							13680001	1.94864	2.96067
13690001	0.034583							13690001	1.95506	2.9959
13700001	0.0340492							13700001	2.01469	3.1423
13710001	0.0322591							13710001	2.29341	3.68261
13720001	0.0328865							13720001	2.3737	3.86462
13730001	0.0310719							13730001	2.43893	3.84544
13740001	0.0401802							13740001	2.08305	4.35141
13750001	0.0400088							13750001	2.18751	4.76003
13760001	0.0436022							13760001	2.32683	5.3589
13770001	0.0459501							13770001	2.25851	6.7609
13780001	0.0443685							13780001	2.35094	7.12759
13790001	0.0429058							13790001	2.46705	7.87342
13800001	0.0409149							13800001	2.56648	8.27385
13810001	0.0412902							13810001	2.52928	7.96093
13820001	0.0412886							13820001	2.6049	8.1472
13830001	0.046934							13830001	2.58916	8.07641
13840001	0.0452537							13840001	2.7485	8.94378
13850001	0.0447124							13850001	2.73292	8.60559
13860001	0.0467049							13860001	2.68216	8.97593
13870001	0.0481769							13870001	2.60222	8.69388
13880001	0.0516559							13880001	2.6886	9.10727
13890001	0.0492078							13890001	2.71192	8.63361
13900001	0.0553697							13900001	2.68035	7.96438
13910001	0.0531595							13910001	2.678	8.07219
13920001	0.0507141							13920001	2.98323	8.89234
13930001	0.0424535							13930001	4.28805	13.4947
13940001	0.043281							13940001	4.80072	15.2511
13950001	0.0407378							13950001	5.22727	14.0221
13960001	0.0383141							13960001	5.66029	14.4678
13970001	0.0388198							13970001	5.90047	14.0908
13980001	0.0369847							13980001	6.08577	13.9526
13990001	0.037295							13990001	6.51225	15.1071
14000001	0.0313574							14000001	7.04332	17.6777
14010001	0.0346996							14010001	6.90584	16.981
14020001	0.035966							14020001	6.93881	16.6546
14030001	0.0361858							14030001	6.59829	14.794
14040001	0.0341494							14040001	6.35946	13.6712
14050001	0.0338711							14050001	5.86326	13.3574
14060001	0.0351266							14060001	5.74836	12.8023
14070001	0.0326685							14070001	5.9269	13.7901
14080001	0.0346992							14080001	5.84286	13.9168
14090001	0.0368622							14090001	5.3713	12.679
14100001	0.109859							14100001	2.09018	4.76921
14110001	0.115351							14110001	1.94031	4.31449
14120001	0.118334							14120001	1.72006	3.85401
14130001	0.11006							14130001	1.761	3.74281
14140001	0.10559							14140001	1.7083	3.5217
14150001	0.111071							14150001	1.71493	3.63482
14160001	0.110048							14160001	1.75499	3.73719
14170001	0.109866							14170001	1.79675	3.80107
14180001	0.105086							14180001	2.1621	4.5372
14190001	0.103908							14190001	2.33356	4.86858
14200001	0.0625788							14200001	3.24207	5.91873
14210001	0.039472							14210001	2.85112	4.17438
14220001	0.0316808							14220001	2.38913	3.3882
14230001	0.0277931							14230001	2.40856	3.42672
14240001	0.0219211							14240001	2.6785	3.72591
14250001	0.027957							14250001	2.65982	3.88259
14260001	0.0279142							14260001	2.82935	4.32562
14270001	0.0305989							14270001	2.70302	4.35981
14280001	0.0328831							14280001	2.39779	3.87979
14290001	0.0320488							14290001	2.30086	3.67988
14300001	0.031799							14300001	2.28626	3.59351
14310001	0.0345634							14310001	2.41927	4.28369
14320001	0.0471							14320001	2.88095	6.18797
14330001	0.0486106							14330001	2.97158	6.31019
14340001	0.0549447							14340001	2.70973	5.90201
14350001	0.0443371							14350001	2.80506	5.86895
14360001	0.0626647							14360001	2.24025	4.72753
14370001	0.0556387							14370001	2.27533	4.25686
14380001	0.0514569							14380001	2.24779	4.30103
14390001	0.055631							14390001	2.06365	4.59238
14400001	0.0524668							14400001	2.02799	4.55869
14410001	0.0497144							14410001	1.97028	4.42188
14420001	0.0488903							14420001	1.96075	4.42311
14430001	0.0469903							14430001	1.93943	4.4311
14440001	0.0579944							14440001	1.9132	4.68874
14450001	0.057256							14450001	1.92137	4.74559
14460001	0.11694							14460001	1.83779	4.68462
14470001	0.118237							14470001	1.90923	5.07007
14480001	0.10575							14480001	2.13696	5.75701
14490001	0.105373							14490001	2.36458	6.30226
14500001	0.0935755							14500001	2.2687	5.32364
14510001	0.0949445							14510001	2.54913	5.95213
14520001	0.091226							14520001	2.77177	6.38928
14530001	0.0914042							14530001	2.78907	6.44769
14540001	0.085365							14540001	2.79872	6.30005
14550001	0.0826004							14550001	2.72932	6.14208
14560001	0.0360374							14560001	2.85892	6.08753
14570001	0.0342317							14570001	2.8073	5.87321
14580001	0.0401265							14580001	2.65253	5.32611
14590001	0.0447802							14590001	2.38347	4.79539
14600001	0.0510197							14600001	2.45705	5.44176
14610001	0.0520597							14610001	2.16825	4.8872
14620001	0.053534							14620001	1.96232	4.52149
14630001	0.0541978							14630001	1.9853	4.52963
14640001	0.0610522							14640001	1.92545	4.45777
14650001	0.0593201							14650001	1.96737	4.48748
14660001	0.0545718							14660001	2.02464	4.47369
14670001	0.0540854							14670001	2.1088	4.57108
14680001	0.0489087							14680001	2.16996	4.55158
14690001	0.045437							14690001	2.23979	4.70159
14700001	0.0624703							14700001	2.00719	4.42508
14710001	0.0549032							14710001	1.85637	3.68465
14720001	0.0459714							14720001	1.50046	2.52679
14730001	0.0414901							14730001	1.30442	2.00619
14740001	0.036095							14740001	1.19551	1.71284
14750001	0.0351654							14750001	1.07211	1.48447
14760001	0.0341152							14760001	0.918671	1.22558
14770001	0.0331056							14770001	0.777444	1.00123
14780001	0.0337811							14780001	0.694791	0.884174
14790001	0.0334008							14790001	0.62044	0.775494
14800001	0.0248966							14800001	0.507747	0.585469
14810001	0.0251744							14810001	0.449929	0.512213
14820001	0.0260681							14820001	0.458325	0.523158
14830001	0.0271288							14830001	0.45409	0.519004
14840001	0.0268126							14840001	0.474393	0.54557
14850001	0.0268027							14850001	0.484366	0.555897
14860001	0.0263521							14860001	0.495712	0.567695
14870001	0.026361							14870001	0.509423	0.583949
14880001	0.0252465							14880001	0.514517	0.58605
14890001	0.0243228							14890001	0.645985	0.743824
14900001	0.0437272							14900001	0.743922	0.917894
14910001	0.0607427							14910001	0.805832	1.0563
14920001	0.0618884							14920001	0.901654	1.20239
14930001	0.0643354							14930001	1.0189	1.40074
14940001	0.0641903							14940001	1.1051	1.52813
14950001	0.0724057							14950001	1.22984	1.78123
14960001	0.0890023							14960001	1.56163	2.51831
14970001	0.0854038							14970001	1.64396	2.67752
14980001	0.0855672							14980001	1.64997	2.69331
14990001	0.0949648							14990001	1.66719	2.79137
15000001	0.0675919							15000001	1.82318	2.81465
15010001	0.0236406							15010001	2.01222	2.77454
15020001	0.0222074							15020001	2.00706	2.62155
15030001	0.0215119							15030001	2.1368	2.66357
15040001	0.0229311							15040001	2.01531	2.52218
15050001	0.0254481							15050001	2.06442	2.59567
15060001	0.0288401							15060001	2.16227	2.68995
15070001	0.044924							15070001	2.10145	2.60546
15080001	0.0462184							15080001	2.03627	2.65259
15090001	0.0474433							15090001	1.99409	2.64404
15100001	0.0572207							15100001	1.84698	2.58441
15110001	0.0605797							15110001	1.80672	2.54699
15120001	0.0650132							15120001	1.73713	2.59291
15130001	0.0673852							15130001	1.61296	2.54501
15140001	0.0690011							15140001	1.61073	2.51068
15150001	0.063766							15150001	1.80696	2.92832
15160001	0.0584063							15160001	1.94593	3.26356
15170001	0.0532101							15170001	2.12094	3.76305
15180001	0.0604597							15180001	2.24471	4.21965
15190001	0.0595446							15190001	2.51247	4.89049
15200001	0.0398641							15200001	2.94447	5.90919
15210001	0.0325076							15210001	2.89692	4.81993
15220001	0.0315581							15220001	2.95321	5.109
15230001	0.0320129							15230001	3.15952	5.63881
15240001	0.0367586							15240001	3.28839	6.16327
15250001	0.0431396							15250001	3.27468	6.11716
15260001	0.0429609							15260001	3.35292	5.91597
15270001	0.0420875							15270001	3.2764	5.60448
15280001	0.0412882							15280001	3.4114	5.8659
15290001	0.0453903							15290001	3.27146	5.5868
15300001	0.0541472							15300001	3.14976	5.39312
15310001	0.060687							15310001	3.06919	5.70282
15320001	0.0650069							15320001	2.99861	5.53394
15330001	0.065391							15330001	2.93367	5.43408
15340001	0.0625562							15340001	2.89671	5.39312
15350001	0.0586002							15350001	2.90301	5.32516
15360001	0.060437							15360001	2.90381	5.46783
15370001	0.0715288							15370001	2.94589	5.95393
15380001	0.0727934							15380001	2.83026	5.78715
15390001	0.0773154							15390001	2.88992	5.87793
15400001	0.0694452							15400001	3.01815	5.94534
15410001	0.0826527							15410001	3.21287	6.79147
15420001	0.0765894							15420001	2.9999	6.38119
15430001	0.0803801							15430001	2.60159	5.59789
15440001	0.0834445							15440001	2.62631	5.62753
15450001	0.0851296							15450001	2.59673	5.60071
15460001	0.0880598							15460001	2.59858	5.73395
15470001	0.0842997							15470001	2.58209	5.73671
15480001	0.0849082							15480001	2.50026	5.60122
15490001	0.108055							15490001	2.12816	4.92963
15500001	0.0944834							15500001	1.84372	3.71357
15510001	0.0892718							15510001	1.93647	3.96487
15520001	0.0879122							15520001	2.0474	4.15719
15530001	0.0873691							15530001	2.1697	4.40385
15540001	0.0860134							15540001	2.14436	4.17879
15550001	0.0832286							15550001	2.1858	4.25844
15560001	0.0827187							15560001	2.19403	4.22123
15570001	0.0816788							15570001	2.21577	4.25067
15580001	0.0806933							15580001	2.18926	4.14318
15590001	0.0565015							15590001	2.41366	4.23046
15600001	0.0562789							15600001	3.25014	6.58211
15610001	0.0570792							15610001	3.39603	6.81736
15620001	0.058374							15620001	3.45306	6.98941
15630001	0.0541799							15630001	3.67184	7.16838
15640001	0.0495559							15640001	3.72235	8.13041
15650001	0.0543528							15650001	3.62664	7.58293
15660001	0.0459732							15660001	3.59956	7.58925
15670001	0.0474783							15670001	3.49702	7.35427
15680001	0.0530212							15680001	3.4706	7.09971
15690001	0.059074							15690001	3.4036	6.91021
15700001	0.0547727							15700001	3.50411	6.91036
15710001	0.0619116							15710001	3.66383	6.829
15720001	0.0855755							15720001	3.68911	6.46197
15730001	0.0868727							15730001	3.702	6.41659
15740001	0.0911038							15740001	3.83393	6.48801
15750001	0.100019							15750001	4.20634	7.13643
15760001	0.106929							15760001	4.35368	7.24523
15770001	0.120801							15770001	4.3387	7.14421
15780001	0.133814							15780001	4.46896	7.64859
15790001	0.14355							15790001	4.51375	7.58872
15800001	0.147958							15800001	4.41861	7.47663
15810001	0.152784							15810001	3.89216	6.85445
15820001	0.161434							15820001	3.08839	6.00847
15830001	0.166573							15830001	2.981	5.77735
15840001	0.159449							15840001	2.522	5.16433
15850001	0.160698							15850001	2.24992	4.67561
15860001	0.167013							15860001	2.15405	4.43308
15870001	0.167184							15870001	2.02206	4.17339
15880001	0.150274							15880001	1.9167	3.82426
15890001	0.132253							15890001	1.67647	3.28523
15900001	0.125767							15900001	1.69676	3.35238
15910001	0.128776							15910001	1.62429	3.20265
15920001	0.112297							15920001	2.19417	3.95883
15930001	0.101434							15930001	2.38752	4.2622
15940001	0.0885011							15940001	2.76511	4.59962
15950001	0.0907803							15950001	2.85918	4.82182
15960001	0.0864845							15960001	2.93228	4.80333
15970001	0.0777537							15970001	3.05318	4.71151
15980001	0.0772763							15980001	3.03489	4.60767
15990001	0.0778975							15990001	3.1342	4.91887
16000001	0.0741656							16000001	3.07102	4.90764
16010001	0.0615791							16010001	3.30413	5.11077
16020001	0.0581328							16020001	3.04358	4.88159
16030001	0.0549364							16030001	2.94711	4.80089
16040001	0.0548877							16040001	2.75452	4.59288
16050001	0.0481795							16050001	2.65699	4.36592
16060001	0.0445421							16060001	2.57796	4.38175
16070001	0.0379877							16070001	2.56652	4.74208
16080001	0.0340574							16080001	2.63607	5.1697
16090001	0.0355536							16090001	2.56748	4.98404
16100001	0.0296043							16100001	2.6347	5.19631
16110001	0.0267883							16110001	2.59717	5.08868
16120001	0.0250252							16120001	2.65437	5.16833
16130001	0.0236747							16130001	2.60427	5.04818
16140001	0.0381724							16140001	2.4093	4.38445
16150001	0.0318383							16150001	1.98086	3.05245
16160001	0.0332657							16160001	1.93382	2.93931
16170001	0.0345269							16170001	1.86459	2.79298
16180001	0.0382301							16180001	1.78187	2.74807
16190001	0.0370718							16190001	1.81281	2.75174
16200001	0.0366391							16200001	1.76599	2.60295
16210001	0.0367274							16210001	1.77348	2.58845
16220001	0.039264							16220001	1.76468	2.55291
16230001	0.0438006							16230001	1.74037	2.53522
16240001	0.0503977							16240001	1.64067	2.55871
16250001	0.0906568							16250001	1.77285	3.64507
16260001	0.109894							16260001	1.49093	3.26951
16270001	0.118095							16270001	1.35474	3.03527
16280001	0.120987							16280001	1.36328	3.03636
16290001	0.124297							16290001	1.29611	2.93598
16300001	0.149172							16300001	1.24346	3.1848
16310001	0.160721							16310001	1.22015	3.23025
16320001	0.157654							16320001	1.17861	3.08656
16330001	0.152415							16330001	1.13574	2.87753
16340001	0.153388							16340001	1.13589	2.88015
16350001	0.153798							16350001	1.1548	2.97214
16360001	0.152955							16360001	1.14357	2.92297
16370001	0.149782							16370001	1.14495	2.89016
16380001	0.144646							16380001	1.17953	2.90286
16390001	0.142471							16390001	1.19114	2.89948
16400001	0.135894							16400001	1.16841	2.73589
16410001	0.120949							16410001	1.18627	2.615
16420001	0.114025							16420001	1.22141	2.60167
16430001	0.10457							16430001	1.33361	2.78071
16440001	0.102738							16440001	1.3468	2.80034
16450001	0.0824681							16450001	1.3812	2.57185
16460001	0.0737471							16460001	1.50379	2.72175
16470001	0.064192							16470001	1.81982	3.05572
16480001	0.054917							16480001	2.21605	3.15243
16490001	0.0583529							16490001	2.15185	3.1321
16500001	0.0573586							16500001	2.16869	3.13796
16510001	0.0621142							16510001	2.23599	3.25302
16520001	0.0646304							16520001	2.26723	3.27499
16530001	0.0636043							16530001	2.36136	3.24409
16540001	0.0630901							16540001	2.4191	3.32766
16550001	0.0676258							16550001	2.2795	3.32098
16560001	0.0678178							16560001	2.2311	3.24393
16570001	0.0814672							16570001	1.71139	2.85251
16580001	0.0932367							16580001	1.34931	2.66266
16590001	0.096494							16590001	1.27658	2.59143
16600001	0.101299							16600001	1.26644	2.62481
16610001	0.100838							16610001	1.26187	2.62785
16620001	0.0994087							16620001	1.27916	2.63734
16630001	0.0997605							16630001	1.26399	2.61275
16640001	0.100154							16640001	1.18765	2.4418
16650001	0.09531							16650001	1.15967	2.3217
16660001	0.0855311							16660001	1.23835	2.36259
16670001	0.077974							16670001	1.33478	2.42984
16680001	0.0769661							16680001	1.34042	2.42587
16690001	0.0760208							16690001	1.36164	2.41088
16700001	0.0664735							16700001	1.40788	2.37634
16710001	0.062388							16710001	1.66562	2.12808
16720001	0.0606918							16720001	1.7221	2.16256
16730001	0.061029							16730001	1.69598	2.12218
16740001	0.0503196							16740001	2.05306	2.26048
16750001	0.0555167							16750001	2.27348	2.39324
16760001	0.0818165							16760001	2.20923	2.37372
16770001	0.096288							16770001	1.48409	2.30717
16780001	0.0977817							16780001	1.29911	2.13534
16790001	0.0956858							16790001	1.31393	2.1433
16800001	0.0946934							16800001	1.32551	2.18084
16810001	0.0895743							16810001	1.20349	2.32382
16820001	0.088398							16820001	1.16093	2.23551
16830001	0.0786324							16830001	1.23637	2.24651
16840001	0.0679093							16840001	1.22701	2.07823
16850001	0.0642266							16850001	1.22329	2.03142
16860001	0.0593446							16860001	1.24215	1.9989
16870001	0.0389043							16870001	1.31737	1.79945
16880001	0.015283							16880001	1.56481	1.83679
16890001	0.0144093							16890001	1.52168	1.76664
16900001	0.00637784							16900001	1.72016	1.79366
16910001	0.0115024							16910001	1.65635	1.78986
16920001	0.0115862							16920001	1.67389	1.80062
16930001	0.0152024							16930001	1.60324	1.74505
16940001	0.0306225							16940001	1.55538	1.81896
16950001	0.032044							16950001	1.5398	1.80541
16960001	0.0430851							16960001	1.47055	1.76747
16970001	0.0351735							16970001	1.4292	1.69296
16980001	0.0356411							16980001	1.57272	1.8693
16990001	0.0445911							16990001	1.5864	2.14861
17000001	0.049189							17000001	1.44403	2.10323
17010001	0.0550474							17010001	1.46236	2.3038
17020001	0.0633065							17020001	1.42251	2.44795
17030001	0.0653106							17030001	1.41536	2.49438
17040001	0.0622328							17040001	1.47286	2.61988
17050001	0.0628448							17050001	1.46374	2.61519
17060001	0.0585332							17060001	1.4793	2.64745
17070001	0.0660073							17070001	1.48872	2.84047
17080001	0.0717701							17080001	1.4322	2.89046
17090001	0.072901							17090001	1.40537	2.83323
17100001	0.0719716							17100001	1.39928	2.80666
17110001	0.0720326							17110001	1.39231	2.70402
17120001	0.0617522							17120001	1.42639	2.51942
17130001	0.052995							17130001	1.6027	2.64952
17140001	0.0420513							17140001	1.86425	2.79605
17150001	0.0394614							17150001	1.93732	2.86583
17160001	0.0490069							17160001	1.64739	2.75973
17170001	0.055169							17170001	1.4798	2.66643
17180001	0.056538							17180001	1.4051	2.58346
17190001	0.0569312							17190001	1.38778	2.51966
17200001	0.0546701							17200001	1.4248	2.49274
17210001	0.0539103							17210001	1.42568	2.50711
17220001	0.0556099							17220001	1.38976	2.34326
17230001	0.0559246							17230001	1.33509	2.22436
17240001	0.0535084							17240001	1.31105	2.13891
17250001	0.0518062							17250001	1.34745	2.13587
17260001	0.0498423							17260001	1.39384	2.14457
17270001	0.0453061							17270001	1.49094	2.14911
17280001	0.0423792							17280001	1.4866	2.07075
17290001	0.0412471							17290001	1.57563	2.0895
17300001	0.0807904							17300001	1.41288	2.00092
17310001	0.0991707							17310001	1.38335	2.00823
17320001	0.118393							17320001	1.76838	2.63052
17330001	0.132313							17330001	1.93882	2.97712
17340001	0.13967							17340001	2.10427	3.33747
17350001	0.156219							17350001	2.18832	3.61014
17360001	0.168788							17360001	2.2262	3.6853
17370001	0.174188							17370001	2.20957	3.63312
17380001	0.183211							17380001	2.36707	3.90936
17390001	0.162699							17390001	2.47441	3.85986
17400001	0.125352							17400001	2.81642	4.2468
17410001	0.085835							17410001	3.10931	4.34731
17420001	0.0596839							17420001	2.87337	3.78894
17430001	0.0229581							17430001	2.97514	3.63033
17440001	0.0172216							17440001	2.69994	3.1517
17450001	0.0185102							17450001	2.61861	3.09561
17460001	0.0167019							17460001	2.61546	3.04858
17470001	0.01733							17470001	2.76444	3.14147
17480001	0.0181028							17480001	2.97255	3.33865
17490001	0.0204558							17490001	2.69432	3.08452
17500001	0.0179609							17500001	2.71438	3.00831
17510001	0.0247862							17510001	2.68373	2.993
17520001	0.0261141							17520001	2.42407	2.69141
17530001	0.0378513							17530001	2.35596	2.57335
17540001	0.0552117							17540001	2.17697	2.33259
17550001	0.0652793							17550001	2.15621	2.2859
17560001	0.0679753							17560001	2.17213	2.31742
17570001	0.0807653							17570001	1.94083	2.05951
17580001	0.0974597							17580001	1.51781	1.58812
17590001	0.105916							17590001	1.65306	1.67341
17600001	0.110403							17600001	1.64562	1.64123
17610001	0.116093							17610001	1.50248	1.48527
17620001	0.126542							17620001	1.45166	1.4091
17630001	0.122277							17630001	1.42796	1.39613
17640001	0.114713							17640001	1.48726	1.47298
17650001	0.111755							17650001	1.43105	1.42959
17660001	0.113059							17660001	1.37053	1.35282
17670001	0.120174							17670001	1.3983	1.34198
17680001	0.131138							17680001	1.36819	1.29841
17690001	0.13994							17690001	1.23508	1.13154
17700001	0.137982							17700001	1.248	1.09826
17710001	0.131726							17710001	1.45994	1.23695
17720001	0.125622							17720001	1.77461	1.42338
17730001	0.112135							17730001	2.10333	1.59353
17740001	0.11157							17740001	2.18269	1.60959
17750001	0.11125							17750001	2.34298	1.65064
17760001	0.109381							17760001	2.38752	1.70493
17770001	0.0994616							17770001	2.55374	1.78608
17780001	0.0757015							17780001	2.90771	1.94358
17790001	0.0453452							17790001	3.24275	2.0475
17800001	0.0333055							17800001	3.45062	2.12233
17810001	0.0232969							17810001	3.19243	1.94689
17820001	0.0244378							17820001	3.00689	1.80564
17830001	0.0290006							17830001	1.89174	1.3542
17840001	0.0284667							17840001	1.98524	1.37991
17850001	0.028211							17850001	1.98679	1.35175
17860001	0.0286585							17860001	1.99792	1.32445
17870001	0.0296608							17870001	2.08602	1.39504
17880001	0.0295562							17880001	2.157	1.38638
17890001	0.0305263							17890001	2.15283	1.3853
17900001	0.028481							17900001	2.2097	1.38935
17910001	0.0273335							17910001	2.33207	1.40654
17920001	0.0273006							17920001	2.252	1.36251
17930001	0.0240322							17930001	2.58743	1.40838
17940001	0.0247182							17940001	2.54956	1.37668
17950001	0.0252111							17950001	2.57733	1.36176
17960001	0.0252702							17960001	2.52075	1.32749
17970001	0.0236797							17970001	2.54753	1.2935
17980001	0.0232411							17980001	2.53891	1.31633
17990001	0.0232446							17990001	2.51261	1.31887
18000001	0.0208571							18000001	2.43523	1.39866
18010001	0.0197967							18010001	2.40443	1.45025
18020001	0.0179445							18020001	2.34782	1.47358
18030001	0.0184538							18030001	2.86641	1.68428
18040001	0.0164879							18040001	2.96592	1.80663
18050001	0.0149259							18050001	2.97327	1.90408
18060001	0.0134896							18060001	3.00124	1.98186
18070001	0.0156922							18070001	2.8891	2.04249
18080001	0.0174158							18080001	2.77997	1.96834
18090001	0.0181096							18090001	2.75454	1.90009
18100001	0.0202126							18100001	2.89626	1.89365
18110001	0.0211972							18110001	2.96677	1.91861
18120001	0.0219631							18120001	3.10501	2.00999
18130001	0.0245539							18130001	3.08744	1.90576
18140001	0.0500602							18140001	2.91029	1.63636
18150001	0.0446553							18150001	3.22859	1.73081
18160001	0.0454984							18160001	2.52905	1.69688
18170001	0.0447549							18170001	2.30752	1.64226
18180001	0.0427854							18180001	2.30063	1.6757
18190001	0.0423053							18190001	2.36428	1.71681
18200001	0.0429386							18200001	2.42487	1.71638
18210001	0.0416254							18210001	2.48784	1.7346
18220001	0.0390128							18220001	2.58805	1.6748
18230001	0.0390449							18230001	2.61665	1.70433
18240001	0.0319146							18240001	2.58706	1.70792
18250001	0.0328322							18250001	2.38992	1.64983
18260001	0.0304833							18260001	2.77408	1.65213
18270001	0.0302195							18270001	3.05276	1.66513
18280001	0.03069							18280001	3.26003	1.66966
18290001	0.032194							18290001	3.3112	1.67476
18300001	0.0336491							18300001	5.39987	2.04384
18310001	0.0360873							18310001	5.69987	2.08967
18320001	0.0392187							18320001	6.86324	2.25826
18330001	0.0365736							18330001	6.74189	2.2957
18340001	0.0331601							18340001	7.07467	2.51739
18350001	0.0321004							18350001	7.04419	2.59039
18360001	0.0315343							18360001	6.7514	2.6148
18370001	0.0308297							18370001	6.67164	2.62415
18380001	0.0300387							18380001	6.55314	2.63341
18390001	0.0309704							18390001	6.30257	2.609
18400001	0.0300623							18400001	5.43827	2.61488
18410001	0.027782							18410001	5.38414	2.70081
18420001	0.0267857							18420001	5.59673	2.81261
18430001	0.0269815							18430001	5.22302	2.79422
18440001	0.0294901							18440001	4.25927	2.42048
18450001	0.032927							18450001	3.82194	2.02905
18460001	0.0340788							18460001	3.62718	1.82502
18470001	0.0359737							18470001	3.49234	1.69328
18480001	0.0446172							18480001	3.03803	1.47417
18490001	0.0424027							18490001	2.86366	1.2956
18500001	0.0416679							18500001	2.30033	1.02749
18510001	0.0459229							18510001	1.81865	0.816118
18520001	0.0489431							18520001	1.56694	0.714941
18530001	0.0499105							18530001	1.65186	0.712626
18540001	0.0512279							18540001	1.66972	0.773325
18550001	0.050872							18550001	1.68034	0.865974
18560001	0.0503996							18560001	1.72196	0.901685
18570001	0.0471467							18570001	1.51694	0.861133
18580001	0.0474491							18580001	1.14046	0.883317
18590001	0.0469827							18590001	1.63732	1.34478
18600001	0.0441072							18600001	1.6931	1.35015
18610001	0.0423336							18610001	1.73354	1.39033
18620001	0.0430131							18620001	2.248	1.54451
18630001	0.0399983							18630001	2.30212	1.54546
18640001	0.0430593							18640001	2.36612	1.54385
18650001	0.0436773							18650001	2.40791	1.56529
18660001	0.0447256							18660001	2.49976	1.59178
18670001	0.0459683							18670001	2.67256	1.7019
18680001	0.0407522							18680001	3.64198	1.87832
18690001	0.0410172							18690001	3.2865	1.62599
18700001	0.0398885							18700001	3.38105	1.68306
18710001	0.0372824							18710001	3.45437	1.74293
18720001	0.0332503							18720001	3.32939	1.76565
18730001	0.0336622							18730001	3.35542	1.72135
18740001	0.0291484							18740001	3.29109	1.69777
18750001	0.0267828							18750001	3.00324	1.63581
18760001	0.0261469							18760001	2.90448	1.71057
18770001	0.0274354							18770001	2.77024	1.67581
18780001	0.0274433							18780001	2.73562	1.67586
18790001	0.0274278							18790001	2.73374	1.68512
18800001	0.0276895							18800001	2.70117	1.66244
18810001	0.0279121							18810001	2.58467	1.57435
18820001	0.02855							18820001	2.51582	1.54696
18830001	0.0308365							18830001	2.48035	1.6065
18840001	0.0309561							18840001	2.51883	1.63762
18850001	0.0325751							18850001	2.77836	1.7326
18860001	0.0368274							18860001	2.60593	1.60908
18870001	0.037843							18870001	2.47022	1.48825
18880001	0.039705							18880001	2.33531	1.44377
18890001	0.0429182							18890001	2.22157	1.39743
18900001	0.0515047							18900001	1.91669	1.31181
18910001	0.056466							18910001	1.82617	1.3261
18920001	0.0580146							18920001	1.77638	1.31567
18930001	0.0577655							18930001	1.76199	1.2699
18940001	0.0586563							18940001	1.76003	1.25765
18950001	0.0573914							18950001	1.57571	1.1525
18960001	0.0531334							18960001	1.68641	1.16916
18970001	0.0507281							18970001	1.86681	1.26101
18980001	0.0476341							18980001	2.02551	1.31091
18990001	0.0390639							18990001	2.19044	1.42336
19000001	0.0278494							19000001	2.55674	1.53855
19010001	0.0271138							19010001	2.53354	1.50692
19020001	0.0264776							19020001	2.52565	1.51419
19030001	0.0255218							19030001	2.56778	1.51347
19040001	0.0238542							19040001	2.37799	1.46131
19050001	0.0250911							19050001	2.37154	1.49421
19060001	0.0226649							19060001	2.2736	1.47108
19070001	0.0201471							19070001	3.01184	1.95948
19080001	0.0214697							19080001	3.19749	2.18102
19090001	0.0248865							19090001	3.43051	2.25483
19100001	0.0246666							19100001	4.07862	2.44495
19110001	0.0280502							19110001	4.85693	2.58419
19120001	0.0302821							19120001	5.7148	2.67639
19130001	0.0285032							19130001	5.36028	2.60837
19140001	0.0306361							19140001	5.90551	2.77794
19150001	0.0327611							19150001	6.04783	2.73599
19160001	0.0343288							19160001	6.21294	2.68665
19170001	0.0403959							19170001	6.68242	2.47019
19180001	0.0458255							19180001	7.57781	2.33247
19190001	0.0455631							19190001	7.84215	2.27755
19200001	0.0435212							19200001	7.45702	2.1447
19210001	0.0447514							19210001	6.84244	2.04439
19220001	0.045857							19220001	6.33657	1.82789
19230001	0.0484825							19230001	6.07499	1.81129
19240001	0.0464829							19240001	5.93175	1.73845
19250001	0.0408085							19250001	5.00453	1.67344
19260001	0.0389796							19260001	4.69662	1.65139
19270001	0.038434							19270001	4.42249	1.5996
19280001	0.0353818							19280001	3.67346	1.63979
19290001	0.0338768							19290001	3.37231	1.66279
19300001	0.0336024							19300001	2.68654	1.63337
19310001	0.0322312							19310001	2.58919	1.67321
19320001	0.030072							19320001	2.49537	1.76249
19330001	0.0275227							19330001	2.38878	1.72678
19340001	0.0275172							19340001	2.28766	1.71212
19350001	0.0302003							19350001	2.18575	1.65158
19360001	0.0310369							19360001	2.29278	1.65253
19370001	0.0306541							19370001	2.55959	1.69666
19380001	0.0285586							19380001	2.87042	1.6179
19390001	0.0283778							19390001	2.95003	1.61106
19400001	0.0264805							19400001	3.66794	1.68694
19410001	0.0251316							19410001	3.72398	1.65371
19420001	0.0259689							19420001	3.72202	1.62907
19430001	0.0260095							19430001	3.72429	1.6052
19440001	0.0262135							19440001	3.7472	1.59192
19450001	0.0261744							19450001	3.31558	1.81973
19460001	0.027284							19460001	2.8692	1.80143
19470001	0.0269538							19470001	2.73537	1.78289
19480001	0.0280525							19480001	2.60909	1.75342
19490001	0.0314506							19490001	2.47491	1.65128
19500001	0.0331158							19500001	2.42512	1.57701
19510001	0.0368153							19510001	2.30838	1.43228
19520001	0.0385616							19520001	2.18932	1.33303
19530001	0.0397147							19530001	2.12659	1.3031
19540001	0.0439131							19540001	2.00335	1.28486
19550001	0.0474213							19550001	1.77829	1.07078
19560001	0.0502351							19560001	1.77586	0.960776
19570001	0.0495688							19570001	1.85891	0.960734
19580001	0.0476585							19580001	1.92462	1.00008
19590001	0.0471653							19590001	1.9244	1.0063
19600001	0.0427925							19600001	1.70082	1.02096
19610001	0.0378833							19610001	1.44458	1.01874
19620001	0.037357							19620001	1.33349	1.00811
19630001	0.0371363							19630001	1.32185	1.01137
19640001	0.0351831							19640001	1.31176	1.00142
19650001	0.0346487							19650001	1.31111	1.0074
19660001	0.0370155							19660001	1.258	0.994474
19670001	0.0373209							19670001	1.24114	1.00907
19680001	0.0374377							19680001	1.17329	0.984901
19690001	0.0374316							19690001	1.17337	0.984937
19700001	0.0389804							19700001	1.14935	0.974889
19710001	0.0436002							19710001	1.35378	1.09169
19720001	0.0500102							19720001	1.89782	1.35084
19730001	0.0500102							19730001	1.89782	1.35084
19740001	0.0486865							19740001	2.25998	1.44975
19750001	0.0484977							19750001	2.27133	1.46024
19760001	0.0401826							19760001	3.55332	1.79842
19770001	0.0401525							19770001	3.46175	1.80293
19780001	0.0421781							19780001	3.14224	1.69764
19790001	0.0405051							19790001	3.03113	1.609
19800001	0.0389094							19800001	2.97953	1.59174
19810001	0.0392994							19810001	2.79573	1.53291
19820001	0.0380966							19820001	2.75108	1.52836
19830001	0.0359202							19830001	2.73545	1.52504
19840001	0.0332227							19840001	2.58194	1.49804
19850001	0.0313068							19850001	2.57081	1.51612
19860001	0.0280883							19860001	2.73101	1.60461
19870001	0.0251857							19870001	2.69221	1.55511
19880001	0.0205631							19880001	2.69328	1.55722
19890001	0.0168264							19890001	2.5909	1.55758
19900001	0.0186637							19900001	2.5619	1.55202
19910001	0.0221027							19910001	2.38216	1.54621
19920001	0.0218187							19920001	2.48413	1.54893
19930001	0.0227477							19930001	2.42554	1.49872
19940001	0.0237976							19940001	2.23646	1.38071
19950001	0.026556							19950001	2.05722	1.31126
19960001	0.0323639							19960001	1.68746	1.13816
19970001	0.0340523							19970001	1.69135	1.15008
19980001	0.0355113							19980001	1.65209	1.13437
19990001	0.0452738							19990001	1.46999	1.13589
20000001	0.0504234							20000001	1.26773	1.14753
20010001	0.0486022							20010001	1.26518	1.10324
20020001	0.0569509							20020001	0.920313	0.936683
20030001	0.0638636							20030001	0.842694	0.944476
20040001	0.0655857							20040001	0.888609	1.06596
20050001	0.0575733							20050001	0.972245	1.06604
20060001	0.0514216							20060001	1.05358	1.1109
20070001	0.0514216							20070001	1.05358	1.1109
20080001	0.0445045							20080001	1.08693	1.03945
20090001	0.0362599							20090001	1.08944	0.925463
20100001	0.0299987							20100001	1.19846	0.935062
20110001	0.0293978							20110001	1.21889	0.942586
20120001	0.0264623							20120001	1.26188	0.948777
20130001	0.0201959							20130001	1.36618	0.964623
20140001	0.0191331							20140001	1.40358	0.960509
20150001	0.0168792							20150001	1.48876	0.976045
20160001	0.0164958							20160001	1.35915	0.897314
20170001	0.0167182							20170001	1.42933	0.950422
20180001	0.0151995							20180001	1.53957	1.06011
20190001	0.0278529							20190001	1.8175	1.72143
20200001	0.0341295							20200001	1.59139	1.38794
20210001	0.0459119							20210001	1.82487	1.25367
20220001	0.028378							20220001	2.9161	1.83904
20230001	0.0283423							20230001	2.55773	1.69587
20240001	0.0287547							20240001	2.26156	1.58225
[truncated: 9,444 more rows]

## Sheet: Supplementary Fig. 1
Supplementary Fig. 1h
Relative expression level
		Actin	Relative expression	Average	SD
LOC_Os11g39370	22.5879	19.3757	0.107908	0.102172	0.00499466
	22.4461	19.1066	0.0987839
	22.4306	19.1061	0.0998239
LOC_Os11g39450	29.6203	19.3757	0.000824314	0.000666785	0.000136446
	29.8444	19.1066	0.000585568
	29.832	19.1061	0.000590474
LOC_Os11g39500	Undetermined	19.3757		0	/
	Undetermined	19.1066
	Undetermined	19.1061
LOC_Os11g39520	Undetermined	19.3757		0	/
	Undetermined	19.1066
	Undetermined	19.1061
LOC_Os11g39530	29.6251	19.3757	0.000821534	0.000658295	0.000190605
	30.2281	19.1066	0.000448829
	29.5772	19.1061	0.000704523
LOC_Os11g39780	29.0683	19.3757	0.00120855	0.00104145	0.000174979
	28.9934	19.1066	0.00105627
	29.2903	19.1061	0.000859535
LOC_Os11g39540	22.1394	19.1061	0.122154	0.115937	0.00772553
	22.1852	19.1066	0.11837
	22.5962	19.3757	0.107288

## Sheet: Supplementary Fig. 4
Supplementary Fig. 4
Endogenous ABA content (ng/g)
OxGF14hSN9816-5	OxGF14hWR04-6-8
6.09292	6.21557
6.00439	5.35214
6.60309	4.97139
WTWR04-6	gf14h-15
12.73076	17.7892
15.13651	15.04282
13.6945	15.78239

## Sheet: Supplementary Fig. 5
Supplementary Fig. 5a
Numbers of differential expressed genes
	AG	CK (aerobic)
Up-DEGs	2200	33
Down	1983	51

## Sheet: Supplementary Fig. 6
Supplementary Fig. 6a
Relative expression level of ABA-responsive genes (GO:0009738)
	OxGF14hSN9816-5			OxGF14hWR04-6-8
LOC_Os03g46260	4.82374	4.90003	3.24635	22.8555	19.9779	24.2902
LOC_Os05g45430	2.58259	2.93729	3.09985	11.1324	9.73383	10.1244
LOC_Os09g26900	4.89637	3.93541	3.26513	17.7089	15.2907	13.7443
LOC_Os05g47890	51.2879	50.9119	48.9965	74.6398	80.821	80.9165
LOC_Os02g39400	10.4598	8.97581	8.94651	11.0749	8.91733	9.55815
LOC_Os03g52230	9.25275	8.36009	7.9255	11.5147	8.35333	11.0112
LOC_Os05g47850	4.452	4.32261	5.39282	4.38508	4.18406	4.67727
LOC_Os01g68370	101.274	106.019	113.93	183.336	155.499	136.522
LOC_Os06g30370	12.2831	9.59619	8.2805	3.89143	5.96054	6.01748
LOC_Os03g48010	2.15507	2.25892	2.04318	1.41284	1.25762	1.42647
LOC_Os10g20600	30.1296	34.0174	34.6844	30.9338	36.447	39.9563
LOC_Os03g59070	45.5042	44.8473	44.7239	40.7771	44.2354	44.6243
LOC_Os02g52130	6.4177	6.85908	5.67207	10.4983	10.0483	10.3621
LOC_Os05g50990	3.44343	3.72228	3.84466	6.88874	6.92768	8.48299
LOC_Os11g36390	9.7631	9.58118	9.26017	11.3073	11.4158	11.0042
LOC_Os02g13340	2.82871	2.1738	2.7808	3.53845	3.86294	4.34629
LOC_Os04g56740	30.9156	34.876	32.4456	34.0976	33.0696	37.6312
LOC_Os06g13060	10.0227	8.58425	7.8856	6.88596	12.3495	10.6309
LOC_Os05g01460	6.52376	5.66409	7.52349	3.9436	3.54958	4.40979
LOC_Os03g03910	15.4398	12.7325	12.9619	17.4674	18.6466	17.7994
LOC_Os07g23110	5.63406	6.88614	6.88815	5.31016	5.70098	7.08594
LOC_Os08g06640	16.6026	15.9775	15.7214	17.7784	19.8059	19.8445
LOC_Os02g18810	9.85084	9.52114	10.4151	8.07952	8.76336	9.21064
LOC_Os06g02144	124.37	113.88	124.853	121.246	119.799	126.648
LOC_Os05g32310	32.9355	37.2649	33.2987	30.3717	34.425	30.4323
LOC_Os05g11990	2.59807	2.65325	2.45857	3.14934	4.25758	4.18159
LOC_Os01g58420	91.0091	90.4635	93.5715	61.0035	57.9647	59.602
LOC_Os02g10050	21.4763	21.6812	22.0335	17.2274	18.206	15.9401
LOC_Os02g38980	56.5155	55.9015	60.4088	38.2234	38.7298	45.4042
LOC_Os05g50690	1.60131	2.05771	1.88582	1.4033	1.71752	1.48757
LOC_Os03g32314	23.7713	22.6199	23.8172	48.5889	44.7546	41.0853
LOC_Os01g11920	10.2577	9.92151	10.9823	8.00008	7.00532	8.46009
LOC_Os02g50760	8.75264	7.46836	7.75676	7.02379	5.27261	7.67512
LOC_Os06g11630	9.74744	9.00214	9.78228	10.9523	12.7114	11.0434
LOC_Os03g44150	53.4241	55.0969	55.7382	96.7956	95.6998	94.0144
LOC_Os02g30460	10.2021	10.2894	10.7764	10.2843	10.4351	9.22405
LOC_Os01g18210	1.97976	2.65611	2.9627	1.71878	2.68072	2.56179
LOC_Os01g45860	15.2904	20.7298	22.7531	16.3255	14.5625	8.9814
LOC_Os04g21950	11.8019	16.0449	16.3333	20.1105	16.0138	9.87594
LOC_Os12g39340	11.2878	8.96535	8.16205	7.31919	7.88249	7.00271
LOC_Os08g02140	42.0799	40.4678	43.9324	31.5398	30.1724	30.8506
LOC_Os06g51150	262.088	258.541	261.492	290.586	282.923	295.394
LOC_Os02g08230	196.765	189.581	200.898	357.92	380.819	381.548
LOC_Os04g31620	28.1312	24.132	27.6693	32.0588	32.9297	35.4482
LOC_Os01g20940	4.81332	4.65857	5.477	3.60868	3.45879	4.68256
LOC_Os12g37100	7.91962	6.77563	7.68519	7.58686	8.14676	10.8072
LOC_Os06g33690	4.03755	3.37799	4.08549	2.40794	2.70338	1.50112
LOC_Os05g25850	177.481	186.175	173.663	209.442	193.089	169.747
LOC_Os01g02120	963.356	1008.43	896.689	920.031	768.062	798.466
LOC_Os03g16570	18.3337	20.2212	19.6662	9.70125	10.2159	9.95155
LOC_Os02g19210	30.4814	31.8071	31.9856	25.6791	27.6436	29.3685
LOC_Os09g26400	183.123	189.556	197.508	243.872	238.487	220.148
LOC_Os03g22570	14.6873	16.2812	14.7404	20.6429	19.8077	22.1379
LOC_Os01g53294	5.4669	3.60739	5.65611	5.1977	6.54044	6.19632
LOC_Os01g47560	7.78201	7.1769	6.31703	8.23812	5.99984	5.75618
LOC_Os09g04790	39.9314	41.5812	40.4699	14.7909	15.2433	16.9762
LOC_Os01g61080	8.08597	7.98548	8.84319	3.6117	4.21377	3.44696
LOC_Os08g36440	301.971	313.327	291.503	95.9949	87.0289	88.9455
LOC_Os01g53220	29.2466	31.3461	27.5358	8.47955	5.68804	5.90517
LOC_Os05g28210	1160.02	1287.31	1305.06	404.09	354.447	259.244
LOC_Os07g44180	24.6833	21.551	21.6676	5.03769	8.10561	7.65969
LOC_Os10g36180	63.11	61.4589	56.1664	22.2368	18.1657	15.4994
LOC_Os06g14370	11.1734	10.4982	12.5013	4.03834	5.15217	4.64927
LOC_Os03g62790	46.3261	50.7097	46.6457	14.5967	13.4818	14.1384
LOC_Os05g49440	1057.45	1099.76	1062.69	204.505	197.946	202.849
LOC_Os03g14370	13.6406	14.2189	14.2773	6.63501	4.89324	5.35801
LOC_Os07g37400	60.425	61.2232	60.2605	11.791	7.04277	10.5138
Supplementary Fig. 6b
Relative expression level of ABA signaling-related genes (GO:0009737).
	OxGF14hSN9816-5			OxGF14hWR04-6-8
LOC_Os03g62790	33.163	34.2613	31.2484	14.5967	13.4818	14.1384
LOC_Os06g33690	3.01372	1.24484	2.09203	2.40794	2.70338	1.50112
LOC_Os01g53294	10.4004	9.94284	10.1143	5.1977	6.54044	6.19632
LOC_Os04g39150	1.64851	2.22295	1.4627	14.541	14.784	16.102
LOC_Os06g33640	5.03653	4.64697	4.16709	4.93356	7.93028	3.80312
LOC_Os02g15640	4.30003	4.95836	3.4324	15.4684	16.2206	16.0367
LOC_Os12g36830	309.685	347.912	332.632	219.89	208.343	203.803
LOC_Os10g42280	14.0956	12.2599	11.1142	21.5103	20.244	18.6064
LOC_Os03g41460	35.515	32.4478	33.8259	50.8367	48.6014	53.1996
LOC_Os01g64000	235.048	236.819	229.842	72.2532	69.4455	65.5829
LOC_Os06g09930	13.1599	12.4832	14.9822	9.93596	8.4216	9.0916
LOC_Os12g36850	72.5037	79.8567	83.3057	32.9435	41.3884	31.0928
LOC_Os05g12260	25.4749	24.1665	23.0983	49.2526	48.5008	49.9098
LOC_Os06g27890	10.0609	10.4318	10.4619	8.83695	9.7537	9.34571
LOC_Os02g52780	10.3183	10.4523	10.9677	6.9644	5.91563	5.23536
LOC_Os12g36880	370.114	398.183	433.076	285.553	355.326	305.269
LOC_Os03g18850	247.991	253.996	239.168	252.735	252.374	223.617
LOC_Os07g38170	23.7041	23.9459	21.4838	17.6529	15.3772	12.0529
LOC_Os03g18600	5.4861	6.3303	3.83595	19.6355	16.0646	15.1984
LOC_Os06g36670	26.9969	15.9866	12.1827	53.7345	38.3996	22.7123
LOC_Os12g36860	15.5118	21.0342	18.3964	12.6699	14.4479	10.6856
LOC_Os01g53840	5.93254	5.32292	6.59514	5.52668	4.85592	7.40049
LOC_Os03g55600	74.4869	79.7797	77.2483	96.1193	90.0703	100.078

## Sheet: Supplementary Fig. 7
Supplementary Fig. 7
Relative expression level
Sample Name	OsCPS1	Actin1	Relative expression	Average	SD	Sample Name	OsCPS1	Actin1	Relative expression	Average	SD
WTKitaaKe	28.0526	20.4097	0.00500341	0.00495995	0.000107078	hox3	31.6417	23.8831	0.00461766	0.00453273	0.000280195
	27.9714	20.2801	0.00483797				31.0162	23.1277	0.00421989
	28.0405	20.4077	0.00503846				30.3459	22.6312	0.00476063
	OsKS1	Actin1	Relative expression	Average	SD		OsKS1	Actin1	Relative expression	Average	SD
WTKitaaKe	31.2906	22.8921	0.00296358	0.00292626	0.000362992	hox3	32.0259	23.1277	0.00209581	0.00196039	0.000232085
	31.4883	22.8708	0.00254605				32.7833	23.8831	0.00209295
	31.0199	22.763	0.00326915				31.8379	22.6312	0.0016924
	OsKOS1	Actin1	Relative expression	Average	SD		OsKOS1	Actin1	Relative expression	Average	SD
WTKitaaKe	29.7244	20.4097	0.0014652	0.0018543	0.000348338	hox3	31.8723	23.8831	0.00393561	0.00359914	0.000509235
	28.8356	20.2801	0.00213712				31.1491	23.1277	0.00384853
	29.4022	20.4077	0.00196057				31.0057	22.6312	0.00301328
	OsKOS2	Actin1	Relative expression	Average	SD		OsKOS2	Actin1	Relative expression	Average	SD
WTKitaaKe	28.5663	20.4097	0.00350449	0.00361672	0.000677702	hox3	31.7883	23.8831	0.00417153	0.00402883	0.000407807
	28.6598	20.2801	0.00300213				31.258	23.1277	0.00356884
	28.2546	20.4077	0.00434352				30.4773	22.6312	0.0043461
	OsKOS4	Actin1	Relative expression	Average	SD		OsKOS4	Actin1	Relative expression	Average	SD
WTKitaaKe	27.3776	20.4097	0.00798816	0.00809826	0.000126363	hox3	30.5867	22.6312	0.00402878	0.00433672	0.000283664
	27.2332	20.2801	0.00807038				31.6512	23.8831	0.00458735
	27.3315	20.4077	0.00823623				30.9579	23.1277	0.00439405
	OsGA20ox1	Actin1	Relative expression	Average	SD		OsGA20ox1	Actin1	Relative expression	Average	SD
WTKitaaKe	26.8356	20.4097	0.0116306	0.0120427	0.000381988	hox3	34.3576	27.0322	0.00623501	0.00536468	0.000755307
	26.6474	20.2801	0.0121127				33.7909	26.1408	0.00497822
	26.743	20.4077	0.0123849				34.271	26.5923	0.00488079
	OsGA20ox2	Actin1	Relative expression	Average	SD		OsGA20ox2	Actin1	Relative expression	Average	SD
WTKitaaKe	31.8088	20.4097	0.000370267	0.000391747	4.16238e-05	hox3	33.7221	22.6312	0.000458474	0.000517146	6.75023e-05
	31.4312	20.2801	0.000439723				34.843	23.8831	0.000502044
	31.8265	20.4077	0.000365252				33.8524	23.1277	0.00059092
	OsGA3ox1	Actin1	Relative expression	Average	SD		OsGA3ox1	Actin1	Relative expression	Average	SD
WTKitaaKe	30.2101	22.8921	0.00626744	0.00625225	0.000621928	hox3	30.3366	22.6312	0.00479139	0.00534667	0.000739516
	30.3452	22.8708	0.00562286				30.4644	23.1277	0.00618613
	29.9492	22.763	0.00686644				31.509	23.8831	0.00506251
	OsGA3ox2	Actin1	Relative expression	Average	SD		OsGA3ox2	Actin1	Relative expression	Average	SD
WTKitaaKe	32.0136	22.8921	0.00179538	0.0019333	0.000254206	hox3	31.837	23.8831	0.00403296	0.00318089	0.00075246
	31.6817	22.8708	0.00222665				31.5564	23.1277	0.0029021
	31.8987	22.763	0.00177786				31.2143	22.6312	0.00260761
	OsGA2ox1	Actin1	Relative expression	Average	SD		OsGA2ox1	Actin1	Relative expression	Average	SD
WTKitaaKe	30.7945	22.8921	0.0041797	0.00364627	0.000583718	hox3	32.2175	23.8831	0.00309811	0.00366509	0.000781922
	30.9349	22.8708	0.00373638				30.9053	23.1277	0.0045571
	31.1329	22.763	0.00302274				30.8571	22.6312	0.00334005
	OsGA2ox2	Actin1	Relative expression	Average	SD		OsGA2ox2	Actin1	Relative expression	Average	SD
WTKitaaKe	28.0546	20.4097	0.00499629	0.00441228	0.000827886	hox3	30.212	23.1277	0.00736867	0.00749888	0.000822996
	28.453	20.2801	0.00346484				30.7821	23.8831	0.00837922
	28.1178	20.4077	0.0047757				29.8424	22.6312	0.00674876
	OsGA2ox5	Actin1	Relative expression	Average	SD		OsGA2ox5	Actin1	Relative expression	Average	SD
WTKitaaKe	28.7772	20.4097	0.00302781	0.00302823	5.97326e-07	hox3	32.7032	23.8831	0.0022125	0.0024096	0.000358342
	28.6472	20.2801	0.00302865				31.9605	23.1277	0.00219308
	28.847	20.4077	0.00288082				31.0997	22.6312	0.00282323
	OsGA2ox6	Actin1	Relative expression	Average	SD		OsGA2ox6	Actin1	Relative expression	Average	SD
WTKitaaKe	34.6155	20.4097	5.29197e-05	5.96872e-05	6.51218e-06	hox3	35.4159	23.8831	0.000337495	0.000298817	8.54623e-05
	34.1692	20.2801	6.59098e-05				34.575	23.1277	0.000358102
	34.4268	20.4077	6.02321e-05				34.9128	22.6312	0.000200854
	OsGA2ox7	Actin1	Relative expression	Average	SD		OsGA2ox7	Actin1	Relative expression	Average	SD
WTKitaaKe	33.229	22.763	0.000707014	0.000620557	8.38444e-05	hox3	32.5396	22.6312	0.00090756	0.000862537	8.77011e-05
	33.7266	22.8708	0.000539596				33.9714	23.8831	0.000918583
	33.5591	22.8921	0.000615061				33.4866	23.1277	0.000761469
	OsGA2ox8	Actin1	Relative expression	Average	SD		OsGA2ox8	Actin1	Relative expression	Average	SD
WTKitaaKe	34.9984	20.4097	4.05855e-05	0.000121735	9.54042e-05	hox3	33.232	23.1277	0.000908434	0.000881229	8.22706e-05
	33.6	20.2801	9.77873e-05				33.9283	23.8831	0.000946451
	32.5138	20.4077	0.000226831				32.9393	22.6312	0.000788801
	OsGA2ox9	Actin1	Relative expression	Average	SD		OsGA2ox9	Actin1	Relative expression	Average	SD
WTKitaaKe	27.9115	20.4097	0.00551729	0.00493677	0.000515203	hox3	30.4191	23.8831	0.0107765	0.0100584	0.000629993
	27.9951	20.2801	0.00475916				29.8306	23.1277	0.00959865
	28.1927	20.4077	0.00453387				29.3042	22.6312	0.00980003
	OsGA2ox10	Actin1	Relative expression	Average	SD		OsGA2ox10	Actin1	Relative expression	Average	SD
WTKitaaKe	30.1	20.4097	0.00121037	0.00145125	0.000261756	hox3	31.4693	23.8831	0.00218513	0.00246621	0.000529765
	29.8741	20.4077	0.00141357				31.4718	23.1277	0.00307728
	29.4552	20.2801	0.0017298				32.7538	22.6312	0.00213623

## Sheet: Supplementary Fig. 11
Supplementary Fig. 11c
Relative expression level
			Actin1	Relative expression	Average	SD
WTWR04-6	0d	26.5797	19.1848	0.00594154	0.00585749	0.000310725
		26.6526	19.2419	0.00587716
		26.6945	19.2496	0.00573941
	5d	21.4144	18.7448	0.157168	0.167778	0.0202185
		21.4191	18.8764	0.171612
		21.5235	18.9881	0.172496
	10d	20.5168	17.6599	0.138036	0.137605	0.00162308
		20.57	17.7115	0.137875
		20.5586	17.6897	0.136887
	15d	22.4538	19.6973	0.147976	0.148813	0.0020968
		22.3955	19.67	0.151198
		22.4139	19.6504	0.147263
	20d	24.7974	21.8157	0.126598	0.136313	0.0118592
		24.6286	21.7161	0.132813
		24.6355	21.894	0.149529
	25d	26.6785	21.8616	0.0354783	0.0342019	0.00203331
		26.8405	21.8683	0.0318571
		26.7258	21.9004	0.0352703
	30d	29.8703	20.2088	0.00123479	0.00140741	0.000355619
		29.4258	20.3211	0.00181639
		29.7529	20.015	0.00117106
	35d	34.6969	22.243	0.000178242	0.000247505	0.00010008
		34.1583	22.7276	0.000362248
		34.774	22.5008	0.000202024
WTWR04-6	CK (aerobic)	34.8745	20.3545	4.25636e-05	3.5265e-05	9.36577e-06
		35.513	20.2081	2.47044e-05
		35.048	20.3842	3.85269e-05
	AG	33.9547	19.3628	4.04947e-05	3.89596e-05	1.46303e-06
		34.0654	19.4119	3.88027e-05
		34.3064	19.6068	3.75813e-05
gf14h-15	CK (aerobic)	33.9282	19.3625	4.12371e-05	3.41739e-05	6.12498e-06
		34.1726	19.1636	3.03274e-05
		34.0901	19.1107	3.09572e-05
	AG	32.2637	18.2461	3.21642e-06	3.35061e-06	2.42967e-07
		32.3325	18.2515	3.20433e-06
		32.7102	18.0712	3.63108e-06
